# Supplementary material for: Ferritin light-chain contributes to hair cells function and survival
Source: Commun Biol. 2026 Apr 18;9:839. doi: 10.1038/s42003-026-10069-3 (PMC13276406; doi:10.1038/s42003-026-10069-3)
Supplement: Supplementary file 4 — Supplementary data [file 42003_2026_10069_MOESM4_ESM.xlsx]

## Sheet: Fig 1 A, B
	Frequency (kHz)
Ftl +/+	4	6.3	8	10	12.5	16	20	25	32
#15_OG	40	25	20	15	20	20	30	30	55
#17_OG	40	40	25	15	25	25	25	25	55
#18_OG	45	20	20	15	20	25	25	30	45
#19_OG	45	25	25	20	25	25	35	45	65
#20_OG	40	20	15	20	20	25	30	35	55
#62_OD	30	25	5	15	10	20	20	40	35
#62_OG	40	20	15	15	20	15	20	20	40
#130_OD	40	20	20	15	20	15	35	30	45
#130_OG	35	15	15	15	15	15	15	20	45
#132_OG	45	20	15	15	20	20	30	55	85
#136_OG	30	10	15	10	15	15	15	15	30
#11_OG	45	20	15	15	20	15	25	25	45
#12_OG	45	20	20	20	20	20	25	25	40
#13_OG	40	20	15	15	20	20	25	30	50
#259_OD	40	20	15	10	15	15	15	20	30
#259_OG	40	15	15	10	20	10	20	30	60
#260_OD	30	25	10	15	15	15	15	35	80
#260_OG	35	20	10	15	15	15	20	25	55
#262_OD	30	25	15	15	15	15	20	25	40
#262_OG	35	20	15	10	15	15	20	30	35
#411_OG	40	25	15	15	20	15	20	25	35
Mean	38.57	21.42	15.95	14.76	18.33	17.85	23.09	29.28	48.8
SD	5.27	5.73	4.64	2.94	3.65	4.35	6.22	9.12	14.82
	Frequency (kHz)
Ftl -/-	4	6.3	8	10	12.5	16	20	25	32
#5_OG	35	20	15	15	15	15	30	40	80
#6_OD	100	90	90	90	100	100	100	100	100
#6_OG	95	80	80	75	85	80	80	80	95
#10_OD	100	100	100	100	100	100	100	100	100
#10_OG	100	100	100	100	100	100	100	100	100
#27_OG	40	15	20	15	20	20	30	35	60
#70_OG	55	40	20	15	15	15	25	25	40
#71_OG	40	20	20	20	20	15	35	55	85
#75_OG	40	20	20	15	15	10	20	15	35
#76_OG	35	15	15	15	15	15	15	15	45
#77_OG	30	20	10	10	15	20	20	25	40
#78_OG	30	25	15	15	10	15	20	30	35
#83_OG	100	100	100	100	100	100	100	100	100
#84_OD	100	100	100	100	100	100	100	100	100
#85_OG	35	10	10	15	15	15	15	15	35
#88_OG	35	20	25	15	20	25	25	25	45
#89_OG	35	30	15	15	15	15	15	20	35
#98_OD	100	100	100	100	100	100	100	100	100
#98_OG	100	100	100	100	100	100	100	100	100
#126_OG	35	15	15	15	15	15	25	25	30
#129_OG	40	20	15	15	15	15	25	25	30
#134_OG	40	15	20	15	20	15	20	40	40
#144_OG	30	20	15	10	15	20	25	25	50
#147_OG	35	20	20	15	20	20	25	30	70
#148_OG	35	15	15	15	15	20	20	25	55
#149_OG	40	35	15	15	20	15	25	25	55
#150_OD	85	65	70	65	65	50	50	45	60
#150_OG	80	55	60	50	50	45	35	35	55
#151_OG	35	15	15	15	20	15	25	20	40
#154_OG	30	10	15	10	20	20	25	35	55
#155_OG	40	15	20	15	15	20	25	30	55
#1_OD	90	75	75	70	75	80	85	80	100
#1_OG	90	70	70	65	70	60	70	70	90
#2_OG	35	20	20	20	20	20	20	25	60
#3_OG	35	15	15	15	20	15	20	25	65
#4_OG	50	30	30	25	30	30	30	35	65
#21_OG	40	20	20	15	20	20	30	30	50
#23_OG	40	20	15	15	20	15	20	25	60
#24_OG	40	25	20	15	20	20	25	30	55
#52_OG	35	25	15	15	15	25	20	30	35
#53_OG	40	25	15	15	15	20	25	30	55
#54_OG	75	65	65	60	50	45	55	60	85
#56_OG	30	20	10	10	5	15	15	20	25
#65_OD	100	100	100	100	100	100	100	100	100
#65_OG	100	100	100	100	100	100	100	100	100
#67_OG	25	25	10	10	15	20	20	25	30
#68_OG	35	15	15	10	10	20	25	30	45
#73_OG	40	20	15	15	20	15	20	20	40
#74_OG	40	25	20	20	20	15	25	45	40
#79_OD	75	65	55	65	60	60	55	65	70
#79_OG	65	55	55	60	60	65	65	60	85
#80_OD	100	100	100	100	100	100	100	100	100
#80_OG	100	100	100	100	100	100	100	100	100
#81_OG	35	15	15	15	20	20	15	20	35
#82_OG	35	30	10	20	15	20	20	30	35
#93_OG	35	20	20	10	20	15	15	15	30
#95_OD	90	75	70	75	70	70	70	70	95
#95_OG	85	70	70	55	70	65	65	55	85
#96_OG	40	35	10	20	15	15	25	40	75
#97_OD	45	20	25	15	25	30	25	30	45
#139_OG	35	15	15	15	20	20	25	25	50
#145_OG	35	15	10	15	15	20	20	25	45
#146_OG	35	15	20	20	20	20	20	25	25
#152_OG	35	15	20	20	20	20	25	30	50
#153_OD	90	75	70	65	65	70	95	90	100
#153_OG	80	65	60	55	55	55	70	75	85
Mean	55.83	42.19	39.46	37.95	39.77	39.84	43.48	46.59	62.65
SD	27.16	31.97	33.28	33.33	32.96	32.35	31.32	29.47	25.48

## Sheet: Fig 1 D, E, F
Ftl +/+ ABR Waveform @ 16 kHz 80 dB SPL																												Ftl -/- ABR Waveform @ 16 kHz 80 dB SPL
Time	#15_OG	#17_OG	#18_OG	#19_OG	#20_OG	#62_OD	#62_OG	#130_OD	#130_OG	#132_OG	#136_OG	#11_OG	#12_OG	#13_OG	#259_OD	#259_OG	#260_OD	#260_OG	#262_OD	#262_OG	#411_OG		Time	Mean ABR	SD			Time	#5_OG	#6_OD	#6_OG	#10_OD	#10_OG	#27_OG	#70_OG	#71_OG	#75_OG	#76_OG	#77_OG	#78_OG	#83_OG	#84_OD	#85_OG	#88_OG	#89_OG	#98_OD	#98_OG	#126_OG	#129_OG
0.017	0.087929	0.109381	-0.092277	0.172221	0.053024	0.192927	0.111397	0.052305	0.030058	0.040447	-0.259466	0.026473	0.015759	0.020259	-0.031307	0.156482	-0.143071	-0.140997	0.073912	0.238864	0.068269		0.017	0.0372661	0.120021			0.017	0.116503	-0.08018	0.049124	-0.002158	0.000984	0.000408	0.222873	-0.109499	0.228767	0.033646	-0.00946	0.033175	0.08402	0.046255	-0.53954	0.024331	-0.064843	0.087434	-0.034803	0.01662	-0.028331
0.01702	0.098228	0.101605	-0.103063	0.196202	0.050763	0.144193	0.072306	0.049925	0.019841	0.043187	-0.25711	0.038375	0.027535	0.002159	-0.090972	0.153957	-0.104828	-0.202151	0.061448	0.235113	0.098459		0.01702	0.0302463	0.123318			0.01702	0.121754	-0.083624	0.052721	-0.01871	-0.001737	0.008874	0.253983	-0.07542	0.266566	0.01535	-0.030859	0.029435	0.100329	0.044471	-0.572353	0.006566	-0.065231	0.085503	-0.040867	0.010391	-0.036143
0.01704	0.09938	0.092136	-0.107873	0.22203	0.043577	0.105001	0.029462	0.044718	0.013936	0.050724	-0.242982	0.050522	0.036533	-0.014782	-0.138362	0.164575	-0.070101	-0.259881	0.053278	0.220833	0.124185		0.01704	0.0246147	0.129226			0.01704	0.127488	-0.084316	0.056502	-0.033364	-0.003019	0.01748	0.273491	-0.036503	0.29059	-0.009129	-0.044171	0.026837	0.113581	0.042537	-0.599274	-0.014812	-0.07058	0.083451	-0.042083	0.006163	-0.040071
0.01706	0.093275	0.082692	-0.108251	0.248767	0.030889	0.077796	-0.013264	0.036748	0.006409	0.06201	-0.219809	0.060683	0.040491	-0.027752	-0.172199	0.187749	-0.041644	-0.307726	0.047551	0.198653	0.144269		0.01706	0.0203494	0.136224			0.01706	0.133486	-0.082579	0.060717	-0.045724	-0.00308	0.024724	0.282691	0.001123	0.299003	-0.034927	-0.051886	0.027382	0.123251	0.041187	-0.619226	-0.039969	-0.084187	0.080913	-0.039874	0.006663	-0.040889
0.01708	0.081811	0.074359	-0.105469	0.273823	0.012422	0.064715	-0.051708	0.026349	-0.006891	0.075564	-0.189621	0.066568	0.038599	-0.036036	-0.194747	0.219702	-0.017512	-0.339092	0.042291	0.173555	0.157261		0.01708	0.0174259	0.142604			0.01708	0.138211	-0.079785	0.064981	-0.055809	-0.000793	0.029868	0.283385	0.032503	0.293872	-0.057333	-0.057051	0.032078	0.129819	0.039566	-0.633372	-0.065077	-0.102774	0.077094	-0.036137	0.013337	-0.038307
0.0171	0.06373	0.067441	-0.10051	0.29213	-0.01086	0.063906	-0.084249	0.013596	-0.026042	0.091106	-0.154001	0.066945	0.031887	-0.040822	-0.211094	0.254545	0.006596	-0.347874	0.038841	0.148611	0.162162		0.0171	0.0155259	0.146738			0.0171	0.139019	-0.076719	0.06839	-0.062963	0.005183	0.033559	0.276535	0.054908	0.279122	-0.074604	-0.061502	0.041505	0.134233	0.036339	-0.644596	-0.084839	-0.120746	0.072	-0.032426	0.024752	-0.031754
0.01712	0.036614	0.061794	-0.093779	0.29902	-0.036708	0.071091	-0.111556	-0.001397	-0.04868	0.11024	-0.115677	0.062072	0.023291	-0.044089	-0.227598	0.286375	0.034412	-0.33014	0.042353	0.12482	0.15938		0.01712	0.0143732	0.148136			0.01712	0.135168	-0.072342	0.069805	-0.065514	0.014702	0.036675	0.264117	0.067445	0.259806	-0.086945	-0.069011	0.057616	0.137114	0.031042	-0.654971	-0.094622	-0.134705	0.066332	-0.029548	0.036526	-0.022358
0.01714	0.002313	0.056861	-0.085067	0.292768	-0.062286	0.081706	-0.132942	-0.017613	-0.07299	0.132368	-0.078267	0.054254	0.015682	-0.047475	-0.247626	0.313062	0.066512	-0.283333	0.05682	0.101384	0.150209		0.01714	0.0141114	0.147489			0.01714	0.128981	-0.065384	0.068602	-0.062225	0.026339	0.039293	0.25032	0.06936	0.240101	-0.093018	-0.087018	0.079683	0.138198	0.024008	-0.663404	-0.091958	-0.14442	0.0605	-0.027199	0.043818	-0.012875
0.01716	-0.032459	0.051878	-0.074429	0.273776	-0.084857	0.090733	-0.145296	-0.033465	-0.098314	0.15301	-0.046821	0.047488	0.00984	-0.051192	-0.270172	0.337266	0.100749	-0.208414	0.079188	0.073409	0.135987		0.01716	0.0146621	0.146306			0.01716	0.124	-0.05601	0.06551	-0.053566	0.038518	0.0412	0.240162	0.058559	0.221017	-0.089547	-0.120195	0.103549	0.136561	0.015584	-0.665554	-0.078863	-0.150506	0.054272	-0.024755	0.044015	-0.005684
0.01718	-0.06159	0.045907	-0.062102	0.243452	-0.102604	0.095471	-0.147255	-0.047673	-0.123186	0.168292	-0.026621	0.0446	0.005482	-0.055082	-0.291983	0.362206	0.135099	-0.114583	0.100695	0.035931	0.118961		0.01718	0.0154008	0.146682			0.01718	0.121756	-0.045177	0.062091	-0.04126	0.049736	0.041203	0.23776	0.032787	0.200623	-0.074182	-0.166592	0.125659	0.13188	0.006047	-0.655736	-0.059648	-0.153154	0.047179	-0.022799	0.036511	-0.002163
0.0172	-0.082058	0.037296	-0.048344	0.204242	-0.114734	0.097999	-0.141323	-0.059298	-0.145181	0.177827	-0.01947	0.044971	0.003137	-0.05985	-0.308473	0.387881	0.166136	-0.016835	0.112606	-0.00878	0.103216		0.0172	0.0157602	0.149802			0.0172	0.120385	-0.033445	0.05936	-0.027474	0.058432	0.036438	0.246282	-0.007684	0.176374	-0.047928	-0.220173	0.143226	0.124842	-0.004063	-0.629482	-0.036933	-0.151429	0.039102	-0.022529	0.022553	-0.00297
0.01722	-0.092679	0.024591	-0.03371	0.159122	-0.120634	0.100755	-0.129156	-0.067292	-0.161464	0.182911	-0.023713	0.046042	0.003741	-0.065913	-0.315116	0.411727	0.187132	0.072814	0.109393	-0.051962	0.093013		0.01722	0.0156953	0.154178			0.01722	0.117374	-0.021178	0.057185	-0.014883	0.063315	0.024411	0.267684	-0.057865	0.148945	-0.014615	-0.274334	0.151496	0.116361	-0.013662	-0.586353	-0.013699	-0.143166	0.030816	-0.024319	0.006692	-0.007385
0.01724	-0.09409	0.007941	-0.018735	0.11067	-0.120622	0.101847	-0.110202	-0.071376	-0.169152	0.184825	-0.03746	0.045889	0.007123	-0.072259	-0.310662	0.430027	0.192918	0.148478	0.08984	-0.084387	0.089759		0.01724	0.0152558	0.157208			0.01724	0.111989	-0.009243	0.054856	-0.00624	0.064	0.005655	0.301025	-0.109189	0.122686	0.021623	-0.325412	0.146554	0.1072	-0.021329	-0.529878	0.006315	-0.12818	0.023608	-0.027806	-0.004866	-0.013514
0.01726	-0.088567	-0.011349	-0.004123	0.060666	-0.117067	0.095269	-0.084565	-0.072939	-0.168061	0.185214	-0.05837	0.04368	0.011952	-0.077064	-0.298701	0.439732	0.184379	0.206645	0.059776	-0.09916	0.092256		0.01726	0.0142668	0.157765			0.01726	0.104655	0.001287	0.051912	-0.003658	0.061676	-0.015088	0.341692	-0.153894	0.101687	0.055887	-0.371397	0.129081	0.098242	-0.0263	-0.464157	0.023503	-0.110245	0.018116	-0.032164	-0.008764	-0.019129
0.01728	-0.07856	-0.031713	0.009212	0.011889	-0.112266	0.074059	-0.051094	-0.073004	-0.162374	0.185947	-0.080913	0.039585	0.01706	-0.078937	-0.285048	0.440266	0.165854	0.243183	0.031093	-0.092407	0.098557		0.01728	0.0128757	0.155961			0.01728	0.095833	0.00977	0.048063	-0.008409	0.058966	-0.030974	0.381806	-0.188349	0.087488	0.080495	-0.409787	0.102717	0.090323	-0.028856	-0.392573	0.041829	-0.095023	0.013754	-0.036265	-0.006418	-0.022271
0.0173	-0.066006	-0.051252	0.020858	-0.030097	-0.106568	0.03481	-0.006998	-0.070553	-0.157678	0.187108	-0.097063	0.034917	0.022245	-0.077288	-0.271545	0.430919	0.142697	0.25369	0.013465	-0.065693	0.105784		0.0173	0.0117025	0.151634			0.0173	0.086398	0.01637	0.043028	-0.02056	0.058396	-0.037026	0.412938	-0.213388	0.079332	0.087537	-0.439164	0.072977	0.083711	-0.0298	-0.318174	0.062907	-0.087725	0.009291	-0.039275	-0.00182	-0.021899
0.01732	-0.052881	-0.06803	0.031182	-0.060084	-0.100326	-0.019348	0.046246	-0.064176	-0.156433	0.18619	-0.100118	0.031505	0.027644	-0.071865	-0.254473	0.409001	0.122809	0.237232	0.010122	-0.026828	0.111115		0.01732	0.0113564	0.14468			0.01732	0.078064	0.022209	0.037039	-0.038472	0.060893	-0.03195	0.429857	-0.232445	0.074504	0.07369	-0.457246	0.045476	0.078247	-0.029827	-0.242995	0.08535	-0.092051	0.003993	-0.040733	0.002042	-0.017486
0.01734	-0.041257	-0.08057	0.041612	-0.076885	-0.095002	-0.079041	0.100874	-0.053387	-0.15695	0.180113	-0.087256	0.0302	0.032808	-0.062508	-0.229782	0.37406	0.114534	0.198727	0.021116	0.013793	0.114075		0.01734	0.0123464	0.136106			0.01734	0.072512	0.028745	0.030571	-0.058797	0.065801	-0.017742	0.430193	-0.248107	0.069372	0.041817	-0.460906	0.022787	0.07378	-0.029394	-0.168582	0.109269	-0.10737	-0.00184	-0.040143	0.006514	-0.008814
0.01736	-0.032416	-0.087217	0.05402	-0.082253	-0.090906	-0.134029	0.147724	-0.037952	-0.155778	0.167512	-0.05983	0.030196	0.037524	-0.049089	-0.19549	0.330164	0.121079	0.146014	0.045128	0.047121	0.116866		0.01736	0.0151613	0.127428			0.01736	0.071387	0.036709	0.023667	-0.07764	0.071523	0.002906	0.414119	-0.258561	0.060413	-1.1449e-05	-0.450164	0.006881	0.069997	-0.029525	-0.097428	0.137269	-0.127316	-0.007257	-0.036873	0.017531	0.003578
0.01738	-0.026891	-0.085902	0.068984	-0.078595	-0.086119	-0.179202	0.179422	-0.01767	-0.149998	0.149194	-0.021064	0.030857	0.043281	-0.032058	-0.15163	0.284132	0.137858	0.089385	0.079464	0.066731	0.12276		0.01738	0.02014	0.120034			0.01738	0.076834	0.045824	0.016058	-0.092212	0.075824	0.029533	0.385289	-0.259836	0.045099	-0.040566	-0.427484	0.001718	0.066582	-0.031746	-0.032358	0.171064	-0.145459	-0.011524	-0.030232	0.040853	0.01906
0.0174	-0.026112	-0.075054	0.08545	-0.06858	-0.077648	-0.2137	0.192186	0.006899	-0.137339	0.127184	0.026267	0.033911	0.052303	-0.013086	-0.102079	0.245214	0.155764	0.041651	0.121214	0.070677	0.133265		0.0174	0.0275422	0.115076			0.0174	0.09063	0.05513	0.007588	-0.101586	0.076481	0.062623	0.347251	-0.251805	0.023731	-0.069202	-0.394112	0.01179	0.064032	-0.036148	0.02614	0.208666	-0.158528	-0.014727	-0.019792	0.077229	0.03756
0.01742	-0.032273	-0.054009	0.101677	-0.055297	-0.06318	-0.236508	0.187865	0.034197	-0.1149	0.103263	0.078857	0.04249	0.066428	0.006493	-0.054102	0.221329	0.169048	0.012433	0.165655	0.062586	0.146984		0.01742	0.0375731	0.112705			0.01742	0.112331	0.063185	-0.001207	-0.106122	0.072156	0.100888	0.301363	-0.236128	-0.000513	-0.07956	-0.34818	0.041885	0.063253	-0.040999	0.080809	0.244602	-0.163673	-0.017827	-0.006149	0.122522	0.058521
0.01744	-0.044223	-0.023203	0.116255	-0.041459	-0.043539	-0.244836	0.171631	0.062354	-0.080634	0.078394	0.132631	0.057773	0.087245	0.027242	-0.014057	0.212675	0.1775	0.005497	0.204789	0.048903	0.162311		0.01744	0.0501547	0.111727			0.01744	0.13838	0.068434	-0.008971	-0.106125	0.062634	0.141569	0.24937	-0.213269	-0.023766	-0.07107	-0.29005	0.093822	0.064129	-0.045067	0.135414	0.272006	-0.160546	-0.022187	0.008601	0.171139	0.079764
0.01746	-0.056017	0.015209	0.128402	-0.028417	-0.022581	-0.237733	0.149371	0.089554	-0.036028	0.054065	0.183875	0.078169	0.11476	0.049552	0.016505	0.212805	0.182432	0.021429	0.2327	0.033251	0.179314		0.01746	0.0647913	0.110982			0.01746	0.164436	0.069768	-0.014386	-0.101218	0.048796	0.181865	0.193779	-0.18633	-0.042371	-0.048012	-0.22811	0.161299	0.065384	-0.048144	0.191931	0.286063	-0.154163	-0.028385	0.02161	0.217443	0.098427
0.01748	-0.061584	0.057717	0.137439	-0.015751	-0.003453	-0.220106	0.127736	0.113913	0.014794	0.032957	0.228902	0.10187	0.146389	0.071928	0.038408	0.215378	0.185567	0.057645	0.249166	0.014107	0.197844		0.01748	0.0805174	0.110814			0.01748	0.187762	0.066901	-0.017197	-0.091158	0.032257	0.218561	0.136781	-0.159605	-0.052399	-0.016911	-0.17219	0.233872	0.065937	-0.049097	0.25175	0.287409	-0.150444	-0.035749	0.030669	0.255622	0.113021
0.0175	-0.058689	0.101115	0.143087	-0.001708	0.013943	-0.199909	0.111923	0.134066	0.066632	0.017386	0.263961	0.128035	0.178643	0.092972	0.050495	0.218952	0.189095	0.107321	0.256219	-0.010252	0.216004		0.0175	0.0961567	0.112289			0.0175	0.205934	0.060229	-0.018314	-0.07656	0.014249	0.247466	0.080196	-0.133818	-0.050562	0.014758	-0.124817	0.301816	0.065924	-0.046012	0.318932	0.281227	-0.151588	-0.042926	0.034509	0.280389	0.123919
0.01752	-0.048726	0.143173	0.145499	0.014827	0.031399	-0.181686	0.102108	0.149995	0.11388	0.007705	0.285744	0.155526	0.208976	0.112267	0.051892	0.225128	0.195462	0.163205	0.254622	-0.039041	0.231585		0.01752	0.110645	0.115638			0.01752	0.215388	0.049968	-0.018859	-0.058743	-0.004577	0.265051	0.025996	-0.107479	-0.035901	0.038467	-0.081991	0.354259	0.065911	-0.038205	0.397232	0.272886	-0.155542	-0.048648	0.032536	0.287326	0.131925
0.01754	-0.034769	0.181378	0.14452	0.032643	0.048677	-0.164047	0.09403	0.162554	0.152713	0.00325	0.292224	0.182202	0.235632	0.128801	0.043858	0.232824	0.206207	0.222326	0.243991	-0.071512	0.243392		0.01754	0.1229	0.120295			0.01754	0.212911	0.036047	-0.01947	-0.039644	-0.023523	0.269655	-0.023625	-0.079613	-0.011159	0.047734	-0.038724	0.381587	0.065827	-0.026366	0.484961	0.263444	-0.156099	-0.052616	0.024972	0.274315	0.137113
0.01756	-0.020392	0.212368	0.140236	0.049246	0.063434	-0.144419	0.083601	0.171719	0.181785	0.003973	0.28374	0.206374	0.256742	0.140672	0.027349	0.237593	0.218199	0.284875	0.226085	-0.107821	0.250683		0.01756	0.131716	0.126103			0.01756	0.19822	0.019469	-0.020396	-0.021664	-0.04205	0.26151	-0.067978	-0.048936	0.016393	0.041837	0.006666	0.37969	0.065147	-0.011782	0.576083	0.250167	-0.145797	-0.055333	0.013089	0.242357	0.139247
0.01758	-0.009438	0.233565	0.133552	0.062557	0.07456	-0.124833	0.071583	0.176398	0.199826	0.009113	0.262784	0.227596	0.270228	0.146163	0.002638	0.236372	0.225441	0.348999	0.205127	-0.147452	0.252643		0.01758	0.136068	0.133487			0.01758	0.175148	0.002327	-0.021793	-0.007094	-0.059665	0.242946	-0.108689	-0.013079	0.038263	0.024675	0.05146	0.349003	0.063331	0.003341	0.664566	0.232367	-0.121037	-0.057264	-0.000259	0.19453	0.138635
0.0176	-0.00481	0.244075	0.125184	0.07142	0.083204	-0.1073	0.063672	0.176054	0.204344	0.015507	0.232748	0.24423	0.273949	0.144895	-0.030159	0.229021	0.22551	0.408864	0.183283	-0.188241	0.24823		0.0176	0.135413	0.141893			0.0176	0.149401	-0.014121	-0.024241	0.002329	-0.075455	0.217577	-0.148612	0.028031	0.049638	0.002236	0.089864	0.294797	0.060161	0.015936	0.74498	0.212778	-0.083903	-0.058546	-0.011829	0.137162	0.135582
0.01762	-0.007172	0.243959	0.115192	0.076092	0.091254	-0.086326	0.063881	0.171273	0.193751	0.019292	0.197539	0.252567	0.266602	0.137805	-0.071896	0.215259	0.218442	0.457145	0.159466	-0.228128	0.236327		0.01762	0.129634	0.149538			0.01762	0.124544	-0.029483	-0.02861	0.005514	-0.088363	0.188913	-0.191362	0.072129	0.049302	-0.020178	0.117362	0.226163	0.055796	0.023783	0.809325	0.194306	-0.041293	-0.059102	-0.0205	0.080107	0.129605
0.01764	-0.015444	0.234584	0.104367	0.077792	0.099304	-0.056738	0.069791	0.163126	0.169695	0.018739	0.161647	0.250087	0.249353	0.12609	-0.122016	0.194922	0.202243	0.487028	0.133355	-0.266135	0.216801		0.01764	0.118981	0.155239			0.01764	0.101102	-0.042418	-0.035102	0.002154	-0.097285	0.159556	-0.240651	0.120172	0.037499	-0.041115	0.134672	0.150548	0.050309	0.026874	0.847926	0.179018	-0.001013	-0.058885	-0.026305	0.032414	0.120841
0.01766	-0.028495	0.219227	0.094716	0.077164	0.105781	-0.024128	0.074743	0.153008	0.136164	0.014079	0.129229	0.236862	0.225445	0.111342	-0.174295	0.170024	0.175128	0.493998	0.107879	-0.299944	0.191051		0.01766	0.104237	0.158628			0.01766	0.079011	-0.050833	-0.043289	-0.00729	-0.101327	0.130688	-0.297849	0.174954	0.015923	-0.061538	0.144897	0.072981	0.043749	0.027018	0.85587	0.168382	0.032377	-0.057738	-0.028043	-0.001216	0.111632
0.01768	-0.046365	0.201243	0.088019	0.074212	0.108243	0.001632	0.072772	0.142814	0.098139	0.006675	0.10358	0.214739	0.198079	0.095792	-0.218154	0.143439	0.139438	0.479527	0.087641	-0.323967	0.160784		0.01768	0.087061	0.15892			0.01768	0.059319	-0.053816	-0.052507	-0.02182	-0.100623	0.102046	-0.360048	0.235558	-0.012347	-0.081679	0.149432	-0.000748	0.036446	0.026347	0.835728	0.16221	0.057727	-0.055616	-0.024121	-0.019483	0.105675
0.0177	-0.068534	0.181646	0.085516	0.069809	0.105322	0.014863	0.062882	0.133945	0.061413	0.000335	0.08669	0.187562	0.169473	0.081318	-0.243493	0.117023	0.099968	0.452101	0.07569	-0.331876	0.12717		0.0177	0.069944	0.155172			0.0177	0.044325	-0.052166	-0.061913	-0.039183	-0.096686	0.07195	-0.422147	0.297848	-0.044121	-0.101203	0.147737	-0.065129	0.028424	0.025691	0.795265	0.156884	0.077257	-0.053238	-0.014208	-0.02218	0.105927
0.01772	-0.09207	0.159667	0.088196	0.066197	0.097376	0.011861	0.046345	0.126771	0.030957	0.000225	0.078572	0.159869	0.141151	0.069328	-0.243256	0.092423	0.061389	0.42059	0.072144	-0.321539	0.091687		0.01772	0.0551373	0.147127			0.01772	0.037038	-0.047271	-0.070924	-0.055504	-0.091715	0.037808	-0.479396	0.355504	-0.077095	-0.119529	0.140148	-0.115512	0.019135	0.024342	0.744431	0.145806	0.095534	-0.051616	0.000597	-0.010081	0.113401
0.01774	-0.113402	0.135246	0.09575	0.065546	0.086942	-0.009177	0.022695	0.12177	0.009587	0.009188	0.07799	0.134813	0.114106	0.06145	-0.21319	0.072122	0.030069	0.388142	0.076403	-0.295063	0.057753		0.01774	0.0442257	0.135315			0.01774	0.039819	-0.040153	-0.079177	-0.067207	-0.086876	-0.001024	-0.525916	0.401849	-0.108208	-0.134294	0.132003	-0.147272	0.008317	0.021128	0.69168	0.126583	0.116142	-0.050919	0.018395	0.014256	0.12742
0.01776	-0.128892	0.110036	0.107307	0.068983	0.079104	-0.043688	-0.007209	0.120677	-0.001316	0.026198	0.08361	0.115522	0.089183	0.058844	-0.149989	0.058868	0.013299	0.355361	0.088462	-0.255326	0.031668		0.01776	0.039081	0.121364			0.01776	0.054412	-0.031179	-0.08613	-0.0726	-0.082006	-0.041382	-0.553624	0.433368	-0.131412	-0.139614	0.131714	-0.159844	-0.003497	0.015296	0.642778	0.106977	0.140764	-0.050257	0.037536	0.046897	0.146603
0.01778	-0.133664	0.086577	0.123558	0.076231	0.079042	-0.083145	-0.0393	0.126412	-0.000646	0.047286	0.095154	0.107018	0.067911	0.061878	-0.051465	0.057465	0.015979	0.325573	0.107019	-0.203762	0.020876		0.01778	0.0421903	0.108752			0.01778	0.083336	-0.020259	-0.091133	-0.071331	-0.077277	-0.078207	-0.554483	0.449205	-0.13946	-0.12825	0.145794	-0.155689	-0.015502	0.007097	0.601062	0.098963	0.171208	-0.048428	0.056956	0.083922	0.169619
0.0178	-0.122331	0.067383	0.145846	0.084905	0.089317	-0.118893	-0.067048	0.142348	0.014213	0.067968	0.113251	0.114957	0.052955	0.071602	0.081168	0.074081	0.043209	0.303316	0.129892	-0.139026	0.031876		0.0178	0.0562376	0.102566			0.0178	0.130473	-0.00789	-0.093877	-0.063657	-0.073617	-0.105967	-0.523852	0.451769	-0.12701	-0.096716	0.180462	-0.133033	-0.027335	-0.001993	0.567659	0.111106	0.210722	-0.04467	0.075704	0.123484	0.195826
0.01782	-0.089837	0.054714	0.174285	0.092208	0.110637	-0.141903	-0.081294	0.171989	0.046176	0.085742	0.137931	0.14366	0.047894	0.090061	0.243749	0.110707	0.101193	0.289844	0.157399	-0.059524	0.068489		0.01782	0.0835295	0.107347			0.01782	0.201255	0.004152	-0.094757	-0.050205	-0.071913	-0.118646	-0.461646	0.44829	-0.091742	-0.045118	0.243798	-0.086918	-0.039013	-0.010428	0.543358	0.146971	0.262182	-0.038983	0.093091	0.166906	0.226121
0.01784	-0.032702	0.050226	0.208037	0.097564	0.143733	-0.146415	-0.073522	0.218423	0.095215	0.101575	0.169801	0.194247	0.056141	0.118567	0.429432	0.165409	0.191787	0.2843	0.191435	0.032754	0.128983		0.01784	0.125	0.124574			0.01784	0.301246	0.013862	-0.094563	-0.031573	-0.072937	-0.111482	-0.369022	0.448246	-0.033404	0.028142	0.342032	-0.013805	-0.050063	-0.017623	0.528864	0.205323	0.325335	-0.032377	0.108699	0.218204	0.26283
0.01786	0.048419	0.054826	0.245627	0.102828	0.189639	-0.131319	-0.040641	0.283731	0.160147	0.11965	0.212332	0.263834	0.079794	0.156564	0.625819	0.237921	0.309787	0.28791	0.232092	0.134858	0.206943		0.01786	0.180036	0.151406			0.01786	0.433387	0.020182	-0.094261	-0.00873	-0.077356	-0.083814	-0.244891	0.461703	0.047177	0.128803	0.477032	0.086519	-0.059256	-0.023148	0.525599	0.283572	0.397314	-0.026658	0.121647	0.282975	0.308838
0.01788	0.147723	0.069404	0.28508	0.111108	0.247648	-0.094849	0.012601	0.369244	0.239743	0.144487	0.270586	0.3481	0.119386	0.202093	0.813793	0.328891	0.445222	0.304305	0.27884	0.247709	0.296822		0.01788	0.247045	0.181898			0.01788	0.597329	0.023362	-0.094517	0.015636	-0.084752	-0.039579	-0.086772	0.499098	0.14699	0.263064	0.646315	0.208663	-0.065783	-0.02672	0.537869	0.38107	0.474958	-0.023513	0.130999	0.365905	0.366551
0.0179	0.256798	0.094837	0.325234	0.124853	0.313355	-0.034184	0.075371	0.475398	0.330312	0.17908	0.347516	0.443667	0.174282	0.252789	0.971432	0.432725	0.586496	0.337022	0.332388	0.373905	0.394926		0.0179	0.323248	0.209867			0.0179	0.789848	0.024689	-0.094581	0.03746	-0.092965	0.015665	0.106065	0.569517	0.260704	0.43259	0.842755	0.343772	-0.070212	-0.029348	0.569903	0.496272	0.557485	-0.023617	0.136767	0.468111	0.437077
0.01792	0.369014	0.131572	0.36547	0.144341	0.38035	0.052725	0.138914	0.600013	0.427963	0.224373	0.442363	0.54763	0.242935	0.307016	1.08143	0.538635	0.722102	0.387176	0.393608	0.511924	0.493621		0.01792	0.404913	0.23082			0.01792	1.00304	0.025245	-0.092731	0.053485	-0.099327	0.077665	0.330369	0.67957	0.382493	0.632941	1.05893	0.48279	-0.073797	-0.032361	0.622208	0.624412	0.647891	-0.026212	0.139703	0.587254	0.520576
0.01794	0.481997	0.179764	0.402901	0.168685	0.443407	0.16916	0.201061	0.737042	0.531614	0.278425	0.552535	0.656138	0.321932	0.3639	1.13331	0.640485	0.840938	0.452745	0.461448	0.655803	0.580021		0.01794	0.488253	0.242518			0.01794	1.22204	0.02518	-0.088239	0.062461	-0.102464	0.143617	0.577852	0.832024	0.506699	0.855271	1.2887	0.613872	-0.07772	-0.035726	0.694365	0.760077	0.748467	-0.029446	0.140821	0.719198	0.616354
0.01796	0.595697	0.238607	0.432182	0.198484	0.499963	0.316377	0.261885	0.878231	0.640385	0.338531	0.675162	0.76325	0.406396	0.42187	1.12122	0.737858	0.931808	0.529182	0.530623	0.799689	0.641229		0.01796	0.569459	0.245589			0.01796	1.42544	0.024546	-0.082088	0.064197	-0.102314	0.21102	0.835953	1.02293	0.627732	1.08956	1.51959	0.72323	-0.08287	-0.038438	0.786496	0.898117	0.856354	-0.03145	0.141276	0.858553	0.723052
0.01798	0.708047	0.305207	0.448977	0.236146	0.548864	0.487607	0.320072	1.01569	0.750775	0.403658	0.805172	0.862093	0.492544	0.479012	1.04664	0.827806	0.984441	0.610315	0.592524	0.940288	0.668616		0.01798	0.6445	0.244612			0.01798	1.58894	0.023714	-0.075918	0.058661	-0.098827	0.276309	1.09001	1.24108	0.740726	1.32592	1.73106	0.801828	-0.089284	-0.039698	0.894862	1.03135	0.964615	-0.031072	0.141885	0.998372	0.838905
0.018	0.812852	0.374719	0.452029	0.28356	0.588265	0.670314	0.373802	1.14201	0.856008	0.473452	0.934079	0.947129	0.577778	0.534603	0.919381	0.901802	0.993052	0.690117	0.638735	1.07526	0.659927		0.018	0.70947	0.247139			0.018	1.68944	0.022478	-0.070528	0.047304	-0.091847	0.334771	1.32377	1.46953	0.841505	1.55264	1.9041	0.845299	-0.096171	-0.039681	1.01038	1.14995	1.06364	-0.027667	0.142845	1.13036	0.959913
0.01802	0.901157	0.442131	0.442621	0.340171	0.617093	0.851959	0.422789	1.24909	0.947004	0.546213	1.05257	1.01404	0.658176	0.588505	0.751752	0.950225	0.958724	0.764895	0.661886	1.20011	0.616765		0.01802	0.760851	0.259801			0.01802	1.70791	0.019641	-0.065337	0.03351	-0.082546	0.383405	1.5196	1.68597	0.925629	1.75476	2.02812	0.850402	-0.103237	-0.039581	1.12208	1.24392	1.1429	-0.020925	0.144331	1.24516	1.07877
0.01804	0.963825	0.503486	0.423919	0.402642	0.637249	1.02028	0.466684	1.32887	1.0163	0.61742	1.15265	1.05852	0.728361	0.639867	0.555287	0.968146	0.889317	0.831439	0.655198	1.30637	0.54026		0.01804	0.795528	0.284915			0.01804	1.63268	0.013863	-0.059468	0.020693	-0.07315	0.422808	1.66121	1.866	0.987885	1.9169	2.09755	0.817405	-0.111069	-0.040287	1.21982	1.30623	1.1936	-0.010955	0.146558	1.333	1.18712
0.01806	0.99413	0.554737	0.400372	0.466722	0.651965	1.16083	0.503192	1.37544	1.05954	0.679717	1.22792	1.07606	0.783918	0.686844	0.343239	0.957555	0.797095	0.883086	0.613971	1.38438	0.432935		0.01806	0.811126	0.319592			0.01806	1.46153	0.004909	-0.052666	0.011298	-0.064704	0.454855	1.73605	1.9876	1.02395	2.02743	2.10674	0.748763	-0.119714	-0.041957	1.29379	1.33352	1.20707	0.001743	0.148772	1.38447	1.27756
0.01808	0.98879	0.591289	0.376418	0.529081	0.663249	1.25882	0.530587	1.3857	1.07292	0.724236	1.2742	1.06299	0.821383	0.726933	0.133027	0.925684	0.693554	0.911745	0.537308	1.42908	0.301305		0.01808	0.806586	0.357346			0.01808	1.20113	-0.005879	-0.045276	0.00636	-0.056827	0.47967	1.73605	2.03235	1.03289	2.08028	2.0514	0.644052	-0.128051	-0.045305	1.33377	1.32423	1.17404	0.01582	0.149374	1.38975	1.34414
0.0181	0.946758	0.60971	0.355175	0.586639	0.671103	1.303	0.548528	1.35793	1.05301	0.743431	1.29071	1.01765	0.83647	0.757413	-0.056301	0.880454	0.586414	0.911177	0.42688	1.44276	0.153795		0.0181	0.782034	0.391452			0.0181	0.866819	-0.016557	-0.038061	0.004755	-0.04899	0.494623	1.65835	1.98799	1.01704	2.07458	1.93245	0.503556	-0.13474	-0.051059	1.33069	1.27753	1.08991	0.028772	0.147265	1.33982	1.38261
0.01812	0.869504	0.608154	0.33842	0.634777	0.674199	1.28601	0.556433	1.28991	0.998502	0.734762	1.28024	0.939945	0.824548	0.775746	-0.209787	0.823868	0.481063	0.875341	0.285906	1.43212	-0.00067		0.01812	0.738047	0.417156			0.01812	0.481519	-0.025781	-0.031633	0.004189	-0.04101	0.495819	1.50577	1.85145	0.979925	2.00876	1.7545	0.333083	-0.139018	-0.058158	1.27792	1.1925	0.956789	0.037834	0.142018	1.23008	1.38936
0.01814	0.762462	0.584844	0.32763	0.667874	0.670887	1.2038	0.554758	1.17871	0.909936	0.700789	1.24664	0.829924	0.781376	0.779733	-0.318105	0.751316	0.381677	0.797043	0.12009	1.40068	-0.153345		0.01814	0.675177	0.43168			0.01814	0.07164	-0.032783	-0.026144	0.003475	-0.03326	0.480478	1.28689	1.62652	0.923912	1.8754	1.52244	0.142087	-0.140367	-0.064061	1.17068	1.06632	0.78122	0.041425	0.133039	1.06075	1.36096
0.01816	0.633902	0.537052	0.322891	0.68134	0.659255	1.05791	0.548622	1.02181	0.788809	0.647649	1.19133	0.687637	0.703083	0.767005	-0.375458	0.655996	0.289983	0.669585	-0.063764	1.34476	-0.298172		0.01816	0.593868	0.434329			0.01816	-0.337013	-0.03693	-0.021387	0.003359	-0.025777	0.447524	1.01533	1.32064	0.8513	1.6661	1.24237	-0.05966	-0.138531	-0.066728	1.00544	0.894982	0.573825	0.040125	0.119789	0.835964	1.29609
0.01818	0.4919	0.461727	0.320918	0.671362	0.636838	0.854542	0.544856	0.818314	0.637866	0.585538	1.1127	0.514346	0.58787	0.734459	-0.379684	0.530206	0.203763	0.490551	-0.25791	1.25971	-0.433501		0.01818	0.494589	0.427805			0.01818	-0.722917	-0.03782	-0.017031	0.004906	-0.017399	0.397598	0.707338	0.944285	0.766376	1.38	0.921212	-0.265695	-0.134171	-0.066049	0.780402	0.676645	0.346767	0.036257	0.102399	0.563874	1.19601
0.0182	0.341966	0.357441	0.316611	0.635908	0.601295	0.601108	0.543482	0.570075	0.461638	0.52656	1.00863	0.313493	0.437313	0.679169	-0.334838	0.368425	0.118825	0.264297	-0.451508	1.1482	-0.561783		0.0182	0.378395	0.419158			0.0182	-1.072	-0.035385	-0.013207	0.008153	-0.007696	0.331626	0.379474	0.510778	0.671438	1.02534	0.565391	-0.473922	-0.128508	-0.06338	0.497491	0.414078	0.108353	0.031947	0.081288	0.256207	1.06201
0.01822	0.188339	0.225224	0.305714	0.576684	0.550819	0.307556	0.537914	0.2809	0.265374	0.480026	0.878664	0.091594	0.255027	0.599905	-0.253554	0.17196	0.032643	-0.001267	-0.63346	1.01797	-0.687477		0.01822	0.247169	0.418737			0.01822	-1.37681	-0.030129	-0.010404	0.012701	0.001618	0.248269	0.047287	0.034528	0.561848	0.612486	0.183906	-0.680968	-0.122236	-0.060332	0.163537	0.112952	-0.138012	0.02824	0.057266	-0.072384	0.893986
0.01824	0.036703	0.067622	0.285087	0.496371	0.482167	-0.01497	0.521258	-0.044343	0.053327	0.450953	0.72383	-0.142433	0.045041	0.496761	-0.156932	-0.053121	-0.056513	-0.297793	-0.796848	0.873918	-0.814157		0.01824	0.102663	0.435817			0.01824	-1.6346	-0.023326	-0.008469	0.018149	0.008237	0.145929	-0.275827	-0.470067	0.428807	0.151248	-0.213665	-0.87977	-0.114594	-0.058513	-0.211444	-0.220172	-0.389945	0.026181	0.031939	-0.404789	0.692777
0.01826	-0.107187	-0.112102	0.251687	0.395594	0.390068	-0.360281	0.488253	-0.399509	-0.171143	0.440902	0.545407	-0.38011	-0.18828	0.370348	-0.071675	-0.30081	-0.152788	-0.612187	-0.939709	0.717336	-0.942855		0.01826	-0.05424	0.473321			0.01826	-1.84755	-0.016602	-0.006499	0.024367	0.01063	0.026532	-0.579622	-0.986701	0.264988	-0.344327	-0.623033	-1.06491	-0.103908	-0.059168	-0.615986	-0.577042	-0.643083	0.026849	0.007511	-0.724228	0.46219
0.01828	-0.240322	-0.310164	0.202466	0.273897	0.270789	-0.726335	0.434474	-0.777592	-0.403274	0.446644	0.343657	-0.614876	-0.439217	0.221389	-0.025373	-0.56643	-0.263208	-0.92233	-1.06381	0.551166	-1.07175		0.01828	-0.222867	0.526641			0.01828	-2.02131	-0.011529	-0.003643	0.031887	0.008306	-0.105268	-0.858769	-1.49586	0.066548	-0.855228	-1.04328	-1.23321	-0.089403	-0.062493	-1.03806	-0.948415	-0.892062	0.030121	-0.013505	-1.01788	0.207762
0.0183	-0.362109	-0.522046	0.135371	0.131896	0.124179	-1.10807	0.356143	-1.17061	-0.635918	0.458862	0.116265	-0.841478	-0.700564	0.050435	-0.041625	-0.844854	-0.395077	-1.20508	-1.1722	0.379957	-1.19634		0.0183	-0.402041	0.586888			0.0183	-2.1624	-0.008836	0.000705	0.040557	0.001702	-0.244917	-1.11366	-1.9769	-0.1661	-1.36308	-1.47293	-1.38006	-0.072088	-0.068102	-1.46646	-1.32555	-1.13148	0.034948	-0.029112	-1.27807	-0.065018
0.01832	-0.47296	-0.742273	0.049492	-0.027417	-0.046778	-1.49336	0.249163	-1.56842	-0.861557	0.464062	-0.139765	-1.05483	-0.96477	-0.14055	-0.134806	-1.12641	-0.552691	-1.44825	-1.26833	0.204507	-1.31098		0.01832	-0.589854	0.64518			0.01832	-2.27761	-0.007353	0.006966	0.048751	-0.007686	-0.389123	-1.34903	-2.411	-0.427545	-1.85628	-1.90841	-1.50139	-0.054318	-0.075475	-1.89067	-1.70103	-1.35466	0.040594	-0.038706	-1.50184	-0.350344
0.01834	-0.573716	-0.965039	-0.054917	-0.199614	-0.235872	-1.86816	0.109846	-1.95962	-1.07531	0.447187	-0.423299	-1.25043	-1.22402	-0.347105	-0.304753	-1.39648	-0.736618	-1.65093	-1.35495	0.022098	-1.41127		0.01834	-0.783475	0.695257			0.01834	-2.3739	-0.004563	0.014802	0.054968	-0.016954	-0.536078	-1.57279	-2.78396	-0.70807	-2.33006	-2.34234	-1.59652	-0.038657	-0.083747	-2.29897	-2.06754	-1.55583	0.046721	-0.04317	-1.69004	-0.641803
0.01836	-0.665241	-1.18483	-0.175562	-0.380463	-0.435901	-2.22277	-0.059053	-2.33324	-1.27614	0.394643	-0.72835	-1.42609	-1.4693	-0.563357	-0.537656	-1.64352	-0.945604	-1.81796	-1.43062	-0.168582	-1.49265		0.01836	-0.979155	0.734294			0.01836	-2.45762	0.001172	0.023108	0.059424	-0.022757	-0.684866	-1.79334	-3.08699	-0.996232	-2.78008	-2.76282	-1.66509	-0.026827	-0.092198	-2.67889	-2.41401	-1.733	0.05321	-0.044416	-1.8466	-0.93409
0.01838	-0.74939	-1.39498	-0.308491	-0.565281	-0.641929	-2.54768	-0.246919	-2.67884	-1.46411	0.297667	-1.04736	-1.5818	-1.69097	-0.782789	-0.813143	-1.86371	-1.17749	-1.95922	-1.4908	-0.366657	-1.54745		0.01838	-1.17244	0.761891			0.01838	-2.53419	0.009397	0.031281	0.064469	-0.023152	-0.833499	-2.0152	-3.31499	-1.28255	-3.19786	-3.15257	-1.70456	-0.019304	-0.100093	-3.01953	-2.72605	-1.88573	0.059732	-0.04425	-1.97732	-1.22384
0.0184	-0.830814	-1.58631	-0.449226	-0.748721	-0.850565	-2.8285	-0.442215	-2.9864	-1.63769	0.153447	-1.3737	-1.7173	-1.88044	-0.998356	-1.10831	-2.05578	-1.42758	-2.08894	-1.53339	-0.57136	-1.56648		0.0184	-1.35851	0.778237			0.0184	-2.60726	0.018634	0.039798	0.072797	-0.018707	-0.977445	-2.23737	-3.46638	-1.5594	-3.57203	-3.489	-1.71225	-0.015416	-0.105912	-3.31058	-2.99093	-2.0126	0.06509	-0.043554	-2.08781	-1.50758
0.01842	-0.916275	-1.74926	-0.59324	-0.926582	-1.05725	-3.04941	-0.638046	-3.2469	-1.79446	-0.035821	-1.70141	-1.83025	-2.03078	-1.20263	-1.39633	-2.21683	-1.68728	-2.22156	-1.56005	-0.782324	-1.54279		0.01842	-1.53236	0.783402			0.01842	-2.67631	0.027536	0.049117	0.085003	-0.012279	-1.1103	-2.45453	-3.54334	-1.81785	-3.89246	-3.74977	-1.68773	-0.01403	-0.107901	-3.54123	-3.2005	-2.11194	0.067697	-0.042974	-2.18357	-1.78021
0.01844	-1.01246	-1.87693	-0.736345	-1.0967	-1.25529	-3.19758	-0.832974	-3.45249	-1.93262	-0.263686	-2.02268	-1.91704	-2.13697	-1.38855	-1.64665	-2.34117	-1.94287	-2.36695	-1.5724	-0.997001	-1.47308		0.01844	-1.68869	0.777606			0.01844	-2.73389	0.035013	0.058852	0.099372	-0.007004	-1.22574	-2.65854	-3.54958	-2.04835	-4.15217	-3.91891	-1.63476	-0.014271	-0.104973	-3.70268	-3.35177	-2.18255	0.066334	-0.043429	-2.27205	-2.03494
0.01846	-1.12294	-1.96507	-0.874615	-1.2579	-1.43711	-3.26553	-1.02717	-3.59687	-2.05124	-0.51997	-2.32679	-1.97551	-2.19551	-1.55085	-1.82932	-2.41823	-2.17473	-2.52581	-1.56914	-1.20809	-1.35825		0.01846	-1.82146	0.761878			0.01846	-2.7647	0.040024	0.067985	0.113034	-0.004103	-1.31896	-2.83803	-3.48639	-2.24302	-4.34539	-3.98621	-1.56009	-0.01563	-0.097263	-3.79023	-3.44481	-2.22089	0.061079	-0.045391	-2.36021	-2.26409
0.01848	-1.24348	-2.0105	-1.00394	-1.40808	-1.59698	-3.25277	-1.2183	-3.67597	-2.14822	-0.791333	-2.60148	-2.00505	-2.2039	-1.68574	-1.91978	-2.43616	-2.36162	-2.69028	-1.54673	-1.40507	-1.2044		0.01848	-1.92428	0.739174			0.01848	-2.7474	0.04185	0.075073	0.123658	-0.002944	-1.38652	-2.97729	-3.35267	-2.39602	-4.4656	-3.94548	-1.46938	-0.017712	-0.085968	-3.80293	-3.47871	-2.21909	0.05354	-0.048376	-2.44902	-2.46125
0.0185	-1.36251	-2.01033	-1.11993	-1.5434	-1.73151	-3.16357	-1.40133	-3.6874	-2.2179	-1.06174	-2.83496	-2.00435	-2.16196	-1.78906	-1.90199	-2.38931	-2.48794	-2.84668	-1.50252	-1.57844	-1.02346		0.0185	-1.99144	0.714504			0.0185	-2.6585	0.040858	0.079032	0.130287	-0.002384	-1.42566	-3.05793	-3.14841	-2.50387	-4.50386	-3.79569	-1.36542	-0.019967	-0.071862	-3.74204	-3.44989	-2.1699	0.045011	-0.05133	-2.5331	-2.62268
0.01852	-1.46775	-1.96294	-1.21744	-1.6592	-1.83645	-3.00366	-1.57012	-3.62895	-2.25064	-1.31451	-3.0184	-1.97068	-2.07175	-1.85607	-1.76954	-2.27902	-2.54638	-2.97386	-1.43502	-1.71984	-0.830393		0.01852	-2.01822	0.693496			0.01852	-2.47955	0.037861	0.08018	0.132209	-0.00173	-1.43396	-3.06282	-2.87398	-2.56536	-4.44923	-3.54169	-1.24695	-0.021507	-0.055292	-3.61001	-3.3526	-2.07154	0.035661	-0.053085	-2.60289	-2.74503
0.01854	-1.54897	-1.86963	-1.29084	-1.75059	-1.90513	-2.77823	-1.71923	-3.49857	-2.23559	-1.53395	-3.14593	-1.90063	-1.93533	-1.88244	-1.52818	-2.10897	-2.53495	-3.04537	-1.33969	-1.82063	-0.637179		0.01854	-2.00048	0.681079			0.01854	-2.20315	0.032841	0.079548	0.128176	-0.001222	-1.40901	-2.97802	-2.52936	-2.58024	-4.29416	-3.19604	-1.10859	-0.021563	-0.038106	-3.4089	-3.18162	-1.92713	0.0259	-0.052569	-2.64451	-2.82266
0.01856	-1.59459	-1.73379	-1.33559	-1.81216	-1.93052	-2.49052	-1.8439	-3.29466	-2.16521	-1.70505	-3.21208	-1.79115	-1.75504	-1.86495	-1.19715	-1.88315	-2.45206	-3.03579	-1.20665	-1.87501	-0.450641		0.01856	-1.93475	0.680248			0.01856	-1.83391	0.025982	0.077302	0.117017	-0.001607	-1.34867	-2.79243	-2.11888	-2.54785	-4.03659	-2.78065	-0.946261	-0.020176	-0.023371	-3.13759	-2.93633	-1.74329	0.016605	-0.049677	-2.64303	-2.8482
0.01858	-1.59191	-1.55891	-1.34908	-1.83836	-1.90757	-2.14407	-1.9402	-3.01562	-2.03715	-1.81531	-3.21179	-1.64087	-1.53557	-1.80218	-0.80459	-1.61025	-2.29718	-2.92206	-1.02484	-1.8824	-0.27466		0.01858	-1.81927	0.690582			0.01858	-1.38676	0.018826	0.072876	0.098478	-0.003651	-1.25213	-2.50029	-1.65395	-2.46693	-3.67812	-2.32258	-0.760966	-0.018225	-0.012891	-2.79354	-2.62285	-1.52871	0.008369	-0.045787	-2.5872	-2.81515
0.0186	-1.53139	-1.34834	-1.33062	-1.82434	-1.83415	-1.74598	-2.00676	-2.66089	-1.85278	-1.85924	-3.14097	-1.45044	-1.28443	-1.695	-0.383038	-1.30663	-2.07563	-2.68339	-0.790306	-1.84672	-0.112761		0.0186	-1.65542	0.708011			0.0186	-0.884038	0.013098	0.066425	0.0739	-0.008343	-1.1206	-2.10619	-1.1489	-2.33566	-3.22536	-1.84632	-0.555493	-0.017237	-0.00618	-2.37994	-2.25423	-1.29239	0.002057	-0.042316	-2.46812	-2.72025
0.01862	-1.4086	-1.10592	-1.28218	-1.76673	-1.7114	-1.30791	-2.04271	-2.23406	-1.61495	-1.83964	-2.9967	-1.22189	-1.01079	-1.54661	0.033609	-0.989532	-1.79828	-2.30723	-0.511155	-1.77478	0.029837		0.01862	-1.44798	0.727144			0.01862	-0.351998	0.009433	0.059078	0.045963	-0.016391	-0.956541	-1.62752	-0.616992	-2.15126	-2.69248	-1.36995	-0.33241	-0.018375	-0.001846	-1.90893	-1.84586	-1.04342	-0.000971	-0.039801	-2.27849	-2.56441
0.01864	-1.22543	-0.835701	-1.2082	-1.66347	-1.54397	-0.846494	-2.04449	-1.74522	-1.32926	-1.76587	-2.77999	-0.957622	-0.723581	-1.36235	0.414432	-0.67119	-1.4786	-1.79804	-0.202972	-1.67443	0.146124		0.01864	-1.20459	0.744962			0.01864	0.180929	0.007272	0.05202	0.017289	-0.027569	-0.763196	-1.09236	-0.074672	-1.91386	-2.10155	-0.9064	-0.096624	-0.021443	0.00095	-1.39791	-1.40819	-0.78808	-0.000314	-0.03855	-2.01757	-2.35263
0.01866	-0.990462	-0.542786	-1.11316	-1.51208	-1.33892	-0.380517	-2.00575	-1.21061	-1.00785	-1.65218	-2.4978	-0.660897	-0.430399	-1.14879	0.73262	-0.362479	-1.12942	-1.18106	0.119306	-1.55416	0.229474		0.01866	-0.93514	0.761912			0.01866	0.685781	0.005942	0.045965	-0.010268	-0.041305	-0.545639	-0.53311	0.453067	-1.63058	-1.48046	-0.467193	0.145263	-0.02542	0.002513	-0.866392	-0.947027	-0.527276	0.002769	-0.03873	-1.6934	-2.09345
0.01868	-0.716125	-0.234025	-1.00008	-1.30921	-1.10459	0.073879	-1.91891	-0.650642	-0.669207	-1.51518	-2.16171	-0.33789	-0.138873	-0.912541	0.963381	-0.076424	-0.76112	-0.498112	0.442447	-1.42331	0.27624		0.01868	-0.651048	0.779546			0.01868	1.13652	0.005792	0.041025	-0.03479	-0.056597	-0.311543	0.019571	0.937266	-1.31102	-0.856974	-0.062514	0.386227	-0.028782	0.0029	-0.335375	-0.467272	-0.259704	0.006546	-0.040243	-1.32069	-1.79814
0.0187	-0.416756	0.08273	-0.870908	-1.05352	-0.850026	0.500732	-1.7798	-0.087407	-0.331903	-1.37068	-1.78583	0.001322	0.141999	-0.660063	1.08819	0.175175	-0.383836	0.204042	0.752174	-1.29123	0.286682		0.0187	-0.364234	0.798891			0.0187	1.51284	0.007713	0.037001	-0.054112	-0.070988	-0.070082	0.538691	1.35145	-0.961404	-0.25401	0.301995	0.616818	-0.029963	0.001804	0.17452	0.023898	0.015084	0.009816	-0.042554	-0.918388	-1.4806
0.01872	-0.109057	0.398835	-0.727252	-0.749598	-0.583349	0.879071	-1.59235	0.457351	-0.008441	-1.23232	-1.38645	0.342351	0.402632	-0.39824	1.10455	0.387301	-0.010071	0.881894	1.03305	-1.16354	0.263369		0.01872	-0.0862025	0.820993			0.01872	1.80086	0.012319	0.034147	-0.06689	-0.081427	0.17042	1.00072	1.6719	-0.587439	0.309182	0.624797	0.825863	-0.028467	-0.001212	0.644562	0.512753	0.294154	0.012329	-0.044452	-0.506483	-1.15539
0.01874	0.189727	0.704239	-0.570491	-0.408919	-0.311999	1.18702	-1.36919	0.963739	0.294787	-1.11166	-0.981416	0.664584	0.634089	-0.135091	1.02727	0.561713	0.344585	1.49443	1.26952	-1.03801	0.209651		0.01874	0.172313	0.846013			0.01874	1.99351	0.019631	0.033125	-0.072602	-0.086024	0.403748	1.38738	1.8789	-0.201021	0.817131	0.9041	1.00176	-0.024609	-0.005924	1.0591	0.981398	0.569579	0.014759	-0.044981	-0.102078	-0.833938
0.01876	0.465497	0.987511	-0.401992	-0.047654	-0.045685	1.41147	-1.12731	1.41549	0.572664	-1.01815	-0.586703	0.942502	0.828908	0.119203	0.880448	0.70163	0.661942	2.00598	1.44607	-0.9094	0.129682		0.01876	0.401528	0.871828			0.01876	2.0895	0.028791	0.034374	-0.070815	-0.084247	0.624879	1.68794	1.96177	0.181256	1.25969	1.13389	1.13283	-0.018986	-0.010934	1.40588	1.41424	0.829306	0.01764	-0.043846	0.282826	-0.524049
0.01878	0.70728	1.23696	-0.225297	0.314002	0.202688	1.5519	-0.880396	1.80129	0.818614	-0.957014	-0.213564	1.15245	0.981379	0.352457	0.69052	0.807002	0.924579	2.39188	1.54866	-0.776321	0.027856		0.01878	0.593187	0.894777			0.01878	2.09064	0.038248	0.037823	-0.06169	-0.076723	0.827711	1.89813	1.92105	0.543663	1.63094	1.30636	1.211	-0.012452	-0.014402	1.6749	1.79961	1.05739	0.020786	-0.040535	0.639456	-0.231876
0.0188	0.903481	1.44168	-0.049061	0.65146	0.417863	1.61539	-0.635839	2.11509	1.02512	-0.927718	0.131102	1.27787	1.08736	0.55346	0.482078	0.874315	1.12002	2.63852	1.56879	-0.641383	-0.092018		0.0188	0.740837	0.911104			0.0188	2.00059	0.046172	0.042678	-0.047058	-0.065221	1.00393	2.01817	1.76848	0.871841	1.93055	1.42051	1.2323	-0.005633	-0.014855	1.85977	2.12806	1.23757	0.023926	-0.034393	0.960059	0.038681
0.01882	1.04089	1.59095	0.112306	0.938488	0.583226	1.61093	-0.397639	2.35509	1.18517	-0.925845	0.44343	1.30961	1.14425	0.714	0.273586	0.901423	1.24115	2.74203	1.50566	-0.510153	-0.226173		0.01882	0.839637	0.918167			0.01882	1.82507	0.051324	0.047789	-0.030063	-0.052094	1.14372	2.05195	1.52745	1.15508	2.16429	1.48384	1.19469	0.001031	-0.011155	1.96089	2.39245	1.35956	0.027037	-0.025285	1.23917	0.286429
0.01884	1.10739	1.67414	0.24179	1.15316	0.683882	1.54698	-0.168937	2.52164	1.29496	-0.945126	0.720604	1.24554	1.15143	0.827289	0.074663	0.890209	1.28381	2.70801	1.36361	-0.387894	-0.369041		0.01884	0.886577	0.914757			0.01884	1.57232	0.05388	0.052635	-0.013436	-0.03985	1.23591	2.00543	1.22916	1.39105	2.33904	1.50367	1.10041	0.006882	-0.00257	1.98669	2.59014	1.42171	0.030013	-0.013213	1.47472	0.510559
0.01886	1.09403	1.68343	0.325011	1.28287	0.710325	1.43316	0.046896	2.61664	1.35495	-0.977018	0.958691	1.09075	1.11124	0.886948	-0.112438	0.846466	1.24767	2.55114	1.15081	-0.275146	-0.512087		0.01886	0.881636	0.901224			0.01886	1.25336	0.054659	0.057181	0.00117	-0.030777	1.26892	1.88394	0.906891	1.58379	2.46244	1.48286	0.957538	0.011766	0.010868	1.95112	2.72035	1.43108	0.033142	0.001808	1.66678	0.709841
0.01888	0.997072	1.61622	0.353352	1.32394	0.659336	1.28603	0.246075	2.64537	1.36784	-1.01165	1.15305	0.856909	1.03013	0.887809	-0.291515	0.781217	1.14027	2.29507	0.881071	-0.169914	-0.64481		0.01888	0.828709	0.880359			0.01888	0.882141	0.054053	0.061366	0.01227	-0.026697	1.23412	1.69161	0.592179	1.73763	2.54795	1.42177	0.776263	0.016618	0.028345	1.86906	2.78055	1.39967	0.036854	0.018807	1.81499	0.883597
0.0189	0.820399	1.47569	0.323067	1.27917	0.532356	1.12703	0.426164	2.61655	1.3381	-1.04169	1.30066	0.561581	0.917886	0.82631	-0.472118	0.708704	0.97787	1.96847	0.57399	-0.071087	-0.755814		0.0189	0.734918	0.857344			0.0189	0.47534	0.0522	0.065334	0.018436	-0.028436	1.12939	1.43394	0.310485	1.85501	2.61091	1.31872	0.564579	0.022222	0.048801	1.75425	2.76913	1.33859	0.040178	0.03517	1.91599	1.03138
0.01892	0.576307	1.27067	0.2334	1.15718	0.335847	0.971888	0.587807	2.53932	1.27228	-1.06417	1.40026	0.227304	0.78465	0.701575	-0.665187	0.641961	0.780803	1.599	0.252504	0.021561	-0.833308		0.01892	0.609126	0.838172			0.01892	0.051793	0.04943	0.069075	0.018712	-0.034519	0.959379	1.1201	0.080403	1.93807	2.65988	1.17176	0.325676	0.028055	0.071242	1.61977	2.68701	1.25686	0.041395	0.047779	1.96421	1.15229
0.01894	0.283649	1.01472	0.087079	0.971468	0.084025	0.826294	0.733178	2.42085	1.17695	-1.07905	1.45049	-0.120485	0.638832	0.517388	-0.877429	0.59029	0.566415	1.21065	-0.060469	0.104618	-0.867057		0.01894	0.460591	0.827928			0.01894	-0.368341	0.046388	0.072335	0.012472	-0.04181	0.733644	0.763654	-0.085259	1.98911	2.69401	0.982201	0.057933	0.032889	0.093983	1.47701	2.53745	1.16057	0.039418	0.055317	1.95453	1.24505
0.01896	-0.03625	0.725155	-0.107589	0.738683	-0.201809	0.688389	0.863462	2.26631	1.05476	-1.08759	1.44872	-0.456908	0.487473	0.283525	-1.10854	0.556139	0.347875	0.82146	-0.344855	0.169252	-0.851168		0.01896	0.297928	0.828967			0.01896	-0.764638	0.043589	0.075353	0.000417	-0.048073	0.465387	0.381462	-0.181822	2.00938	2.70452	0.756709	-0.2391	0.035996	0.114462	1.33424	2.32704	1.05186	0.033659	0.058323	1.88228	1.30844
0.01898	-0.363325	0.422404	-0.335856	0.478225	-0.497192	0.551801	0.98102	2.07979	0.902274	-1.09132	1.39124	-0.760719	0.336732	0.016069	-1.34991	0.53163	0.138595	0.440894	-0.586085	0.206985	-0.786108		0.01898	0.128912	0.839592			0.01898	-1.11623	0.04086	0.078665	-0.01445	-0.052281	0.17007	-0.009782	-0.212	1.99869	2.67944	0.507562	-0.557	0.037706	0.13082	1.19511	2.06418	0.931279	0.024543	0.057628	1.74399	1.34222
0.019	-0.680893	0.127977	-0.578552	0.211518	-0.77726	0.410215	1.09015	1.86586	0.713963	-1.09105	1.27595	-1.01478	0.190733	-0.264197	-1.58502	0.500601	-0.048428	0.072817	-0.776247	0.214691	-0.678207		0.019	-0.0390547	0.854781			0.019	-1.40237	0.038126	0.082721	-0.028359	-0.053696	-0.136325	-0.394312	-0.181755	1.95454	2.60787	0.249378	-0.880524	0.039047	0.142661	1.05679	1.76041	0.797493	0.014019	0.054264	1.53959	1.34782
0.01902	-0.976187	-0.138537	-0.815769	-0.041115	-1.01931	0.262398	1.19282	1.63074	0.488199	-1.08496	1.10622	-1.20693	0.050931	-0.534972	-1.79169	0.445638	-0.204943	-0.279501	-0.91298	0.192696	-0.535372		0.01902	-0.198696	0.868073			0.01902	-1.60471	0.035689	0.087925	-0.03924	-0.052095	-0.439034	-0.754692	-0.101543	1.87162	2.47943	-0.008044	-1.19602	0.041127	0.150182	0.912626	1.43382	0.6455	0.004245	0.04992	1.27253	1.32648
0.01904	-1.23878	-0.362066	-1.0293	-0.264769	-1.20623	0.113499	1.28949	1.38117	0.228765	-1.0673	0.890255	-1.33212	-0.081887	-0.775755	-1.94602	0.352847	-0.327287	-0.610936	-0.9992	0.142203	-0.363054		0.01904	-0.343165	0.87378			0.01904	-1.70922	0.033291	0.09415	-0.047424	-0.04736	-0.725938	-1.07252	0.010485	1.74436	2.28521	-0.263427	-1.49341	0.04478	0.153685	0.756909	1.10466	0.472842	-0.003972	0.046423	0.949851	1.27691
0.01906	-1.45864	-0.533492	-1.20344	-0.451455	-1.32886	-0.029121	1.37992	1.12305	-0.057142	-1.03016	0.63737	-1.39225	-0.205929	-0.970939	-2.02755	0.214369	-0.414764	-0.913302	-1.04103	0.066224	-0.164861		0.01906	-0.466763	0.868732			0.01906	-1.70864	0.03003	0.100598	-0.054182	-0.039314	-0.98695	-1.3322	0.131341	1.56979	2.0221	-0.517849	-1.76338	0.050147	0.153182	0.585013	0.788614	0.28613	-0.011048	0.044896	0.584812	1.19608
0.01908	-1.62773	-0.649787	-1.327	-0.599068	-1.38518	-0.159872	1.45808	0.861842	-0.359026	-0.964883	0.356114	-1.39525	-0.318922	-1.11101	-2.02271	0.03189	-0.469899	-1.17642	-1.04235	-0.029431	0.053713		0.01908	-0.565567	0.852768			0.01908	-1.60445	0.024984	0.106764	-0.060007	-0.028492	-1.21314	-1.52273	0.238859	1.34583	1.69544	-0.766623	-1.99509	0.056557	0.148274	0.392683	0.494796	0.095696	-0.0175	0.045396	0.198001	1.0815
0.0191	-1.74387	-0.713377	-1.39521	-0.710106	-1.37715	-0.275826	1.51249	0.603097	-0.660882	-0.861841	0.055604	-1.35344	-0.418753	-1.19237	-1.92579	-0.181009	-0.496126	-1.38779	-1.00272	-0.134967	0.283367		0.0191	-0.636985	0.828647			0.0191	-1.40554	0.017896	0.113229	-0.064149	-0.015947	-1.39787	-1.63643	0.314566	1.06672	1.31853	-0.998712	-2.17494	0.063222	0.13921	0.179099	0.227689	-0.092864	-0.023303	0.04703	-0.185351	0.93366
0.01912	-1.81086	-0.730679	-1.4087	-0.789568	-1.31008	-0.376074	1.53261	0.351975	-0.942817	-0.713303	-0.250798	-1.27945	-0.50331	-1.21779	-1.73864	-0.401667	-0.494968	-1.53495	-0.920308	-0.236987	0.51357		0.01912	-0.67918	0.801578			0.01912	-1.12606	0.009485	0.121264	-0.065299	-0.002916	-1.53672	-1.66784	0.344499	0.726911	0.908885	-1.20264	-2.29082	0.070077	0.127308	-0.051853	-0.009824	-0.278098	-0.027984	0.048967	-0.53879	0.758061
0.01914	-1.83516	-0.710205	-1.37186	-0.842786	-1.1928	-0.460101	1.51191	0.111812	-1.18588	-0.518395	-0.544284	-1.18401	-0.570208	-1.19468	-1.46912	-0.606801	-0.466812	-1.61305	-0.794936	-0.324442	0.734679		0.01914	-0.691768	0.777715			0.01914	-0.785319	0.000752	0.131899	-0.06338	0.009608	-1.62586	-1.6134	0.32229	0.3303	0.484014	-1.36918	-2.33542	0.077941	0.113949	-0.294537	-0.217682	-0.460252	-0.031207	0.051568	-0.836332	0.564106
0.01916	-1.8235	-0.661283	-1.29187	-0.874631	-1.03543	-0.529278	1.44674	-0.116727	-1.37442	-0.284889	-0.804689	-1.07638	-0.618165	-1.13169	-1.12925	-0.778301	-0.411943	-1.62476	-0.628222	-0.39353	0.937479		0.01916	-0.676416	0.761742			0.01916	-0.407589	-0.007678	0.145007	-0.059982	0.0215	-1.6627	-1.47301	0.253242	-0.107319	0.060439	-1.48725	-2.30388	0.087971	0.099905	-0.543432	-0.40003	-0.639716	-0.032774	0.055731	-1.05481	0.361848
0.01918	-1.78114	-0.593187	-1.17598	-0.888847	-0.848186	-0.587028	1.33694	-0.335469	-1.49756	-0.028458	-1.01627	-0.964105	-0.648399	-1.03795	-0.73395	-0.901554	-0.331457	-1.57341	-0.422679	-0.44447	1.1146		0.01918	-0.636122	0.755734			0.01918	-0.019002	-0.015232	0.159037	-0.056155	0.033086	-1.64726	-1.25392	0.152656	-0.561478	-0.347061	-1.54433	-2.19473	0.1005	0.085319	-0.793053	-0.560157	-0.810638	-0.031948	0.061403	-1.17856	0.160468
0.0192	-1.7099	-0.514671	-1.0288	-0.887507	-0.642117	-0.632981	1.18864	-0.547123	-1.55105	0.228306	-1.16996	-0.850476	-0.662787	-0.924365	-0.299371	-0.964521	-0.227653	-1.46095	-0.18252	-0.47418	1.26303		0.0192	-0.573855	0.759859			0.0192	0.35726	-0.020906	0.172104	-0.052211	0.044232	-1.5821	-0.971467	0.039513	-1.00297	-0.728504	-1.53112	-2.01121	0.114437	0.07013	-1.03653	-0.698278	-0.958019	-0.027799	0.067376	-1.20322	-0.032088
0.01922	-1.60879	-0.433727	-0.852666	-0.872049	-0.428867	-0.661435	1.01304	-0.752064	-1.53588	0.46009	-1.26181	-0.732302	-0.661635	-0.802105	0.157656	-0.961883	-0.102294	-1.29101	0.084098	-0.476698	1.38395		0.01922	-0.492208	0.772868			0.01922	0.703897	-0.023587	0.182914	-0.049111	0.053835	-1.47214	-0.645301	-0.067932	-1.40312	-1.07697	-1.44142	-1.75948	0.128127	0.054861	-1.26274	-0.815211	-1.06375	-0.020039	0.072074	-1.1355	-0.210344
0.01924	-1.4772	-0.356205	-0.650245	-0.844242	-0.220308	-0.668593	0.822011	-0.946894	-1.45452	0.646531	-1.29145	-0.601657	-0.643544	-0.679292	0.617167	-0.897096	0.042831	-1.06874	0.365604	-0.450596	1.48002		0.01924	-0.394115	0.792039			0.01924	1.01125	-0.022555	0.190289	-0.047852	0.060723	-1.32366	-0.296763	-0.15432	-1.7391	-1.38365	-1.27239	-1.45033	0.140132	0.040476	-1.45536	-0.911608	-1.11643	-0.009504	0.074052	-0.990007	-0.372713
0.01926	-1.31538	-0.2854	-0.42596	-0.80479	-0.027076	-0.654638	0.627149	-1.12535	-1.30975	0.777872	-1.26107	-0.449841	-0.606731	-0.560119	1.0571	-0.777335	0.204174	-0.798512	0.649393	-0.401895	1.5538		0.01926	-0.282589	0.81383			0.01926	1.27936	-0.017546	0.192752	-0.048952	0.065218	-1.14332	0.052618	-0.207766	-1.99632	-1.63816	-1.02843	-1.09739	0.149513	0.027604	-1.59725	-0.985232	-1.11706	0.001692	0.072271	-0.785651	-0.519934
0.01928	-1.12196	-0.223648	-0.184804	-0.751375	0.145879	-0.617684	0.439824	-1.27985	-1.10672	0.854924	-1.17588	-0.268929	-0.551094	-0.44587	1.45894	-0.609392	0.378141	-0.487726	0.921548	-0.341384	1.60801		0.01928	-0.159954	0.835164			0.01928	1.51633	-0.009453	0.188935	-0.05253	0.068406	-0.938653	0.383921	-0.219152	-2.16877	-1.83095	-0.720365	-0.709159	0.155902	0.016459	-1.67443	-1.03414	-1.07263	0.011457	0.066821	-0.54159	-0.65145
0.0193	-0.893735	-0.172494	0.068038	-0.680167	0.300964	-0.553198	0.267969	-1.4032	-0.85492	0.886145	-1.04537	-0.052818	-0.477924	-0.336039	1.81057	-0.40193	0.562286	-0.150174	1.16732	-0.277511	1.64428		0.0193	-0.0281851	0.854145			0.0193	1.73241	-0.00086	0.177951	-0.057898	0.070221	-0.71744	0.684114	-0.183401	-2.2582	-1.95566	-0.358309	-0.290635	0.159142	0.007399	-1.67614	-1.05976	-0.986565	0.019115	0.059025	-0.274377	-0.764997
0.01932	-0.627019	-0.1314	0.326656	-0.588466	0.443571	-0.456158	0.114669	-1.48871	-0.567839	0.886612	-0.881532	0.200594	-0.388113	-0.228652	2.10521	-0.167041	0.75287	0.199246	1.37551	-0.211228	1.66053		0.01932	0.110919	0.869723			0.01932	1.936	0.005327	0.159094	-0.063601	0.069919	-0.486216	0.947443	-0.100637	-2.272	-2.01148	0.052113	0.14867	0.159218	0.001239	-1.59623	-1.06427	-0.85789	0.024656	0.050083	0.000457	-0.858165
0.01934	-0.318711	-0.097316	0.58525	-0.474899	0.578899	-0.32227	-0.018253	-1.52978	-0.261415	0.87597	-0.696341	0.488645	-0.282346	-0.118908	2.3406	0.081488	0.943203	0.549931	1.54167	-0.139828	1.65146		0.01934	0.25605	0.881356			0.01934	2.13322	0.007353	0.131673	-0.068057	0.067842	-0.2494	1.17411	0.024041	-2.21949	-2.00186	0.506965	0.595958	0.156409	-0.001307	-1.43426	-1.04868	-0.684801	0.02775	0.040115	0.266845	-0.92783
0.01936	0.031654	-0.065172	0.839388	-0.339687	0.713388	-0.152049	-0.127777	-1.52085	0.048809	0.874877	-0.501077	0.80421	-0.162321	0.000653	2.51705	0.331608	1.12598	0.894006	1.66562	-0.058942	1.61238		0.01936	0.406274	0.888888			0.01936	2.32644	0.005186	0.095926	-0.069894	0.065256	-0.010023	1.3676	0.180685	-2.10956	-1.92989	0.999232	1.03787	0.15152	-0.000446	-1.19336	-1.01314	-0.468773	0.028517	0.028603	0.511168	-0.969869
0.01938	0.420018	-0.028895	1.08647	-0.184426	0.854796	0.05056	-0.212189	-1.45807	0.350101	0.903366	-0.30466	1.136	-0.031192	0.137477	2.63266	0.576873	1.29475	1.22311	1.74688	0.040446	1.54015		0.01938	0.560677	0.891558			0.01938	2.51146	0.000453	0.053433	-0.067828	0.063057	0.228352	1.532	0.356693	-1.95184	-1.7962	1.51514	1.45941	0.14595	0.002437	-0.878639	-0.956052	-0.215113	0.027984	0.015343	0.724551	-0.980464
0.0194	0.836355	0.017171	1.32502	-0.010947	1.00804	0.284363	-0.273335	-1.33878	0.631842	0.976786	-0.11098	1.4699	0.107246	0.298187	2.68284	0.815504	1.44433	1.52834	1.78463	0.168833	1.43265		0.0194	0.718	0.887997			0.0194	2.67638	-0.004879	0.00605	-0.060936	0.061105	0.46177	1.66982	0.540444	-1.75655	-1.59922	2.03552	1.84917	0.140812	0.005406	-0.498702	-0.874265	0.069714	0.02683	0.001193	0.902023	-0.956152
0.01942	1.26454	0.077191	1.55354	0.178398	1.17163	0.551059	-0.316356	-1.16138	0.885832	1.10031	0.081389	1.7908	0.249409	0.489125	2.66619	1.04518	1.5725	1.8027	1.77947	0.331653	1.29021		0.01942	0.876353	0.878146			0.01942	2.80325	-0.009516	-0.044759	-0.049158	0.058176	0.687542	1.78276	0.724879	-1.53002	-1.33512	2.5411	2.20299	0.136166	0.007126	-0.066163	-0.767585	0.377104	0.02465	-0.012321	1.04287	-0.893163
0.01944	1.68569	0.153289	1.76968	0.379813	1.33898	0.850394	-0.346994	-0.926204	1.10732	1.26806	0.277674	2.08433	0.392653	0.714403	2.58417	1.2603	1.67838	2.04187	1.73277	0.528907	1.11583		0.01944	1.03292	0.864002			0.01944	2.87303	-0.012691	-0.097361	-0.033562	0.053496	0.904329	1.8745	0.90799	-1.27201	-0.99947	3.01336	2.51844	0.131173	0.007072	0.404866	-0.64247	0.695063	0.021098	-0.024398	1.15211	-0.788147
0.01946	2.08269	0.245652	1.96992	0.587137	1.50189	1.17511	-0.369697	-0.637448	1.29375	1.46709	0.483948	2.33829	0.536778	0.973047	2.43578	1.45187	1.75976	2.24093	1.64597	0.756209	0.915443		0.01946	1.18353	0.849374			0.01946	2.87098	-0.01436	-0.149659	-0.016155	0.048489	1.11142	1.95118	1.08919	-0.979355	-0.592194	3.43315	2.79097	0.124641	0.004976	0.899519	-0.506015	1.01109	0.016501	-0.035404	1.23954	-0.639963
0.01948	2.44237	0.353192	2.14998	0.792423	1.65255	1.50949	-0.389618	-0.304749	1.4453	1.68293	0.705494	2.54393	0.684208	1.25892	2.21974	1.60947	1.81177	2.39129	1.51921	1.00117	0.698011		0.01948	1.32272	0.840019			0.01948	2.78857	-0.015218	-0.2	0.000921	0.045767	1.30873	2.01719	1.2664	-0.649677	-0.121445	3.78327	3.01424	0.115329	0.000961	1.40044	-0.358215	1.31518	0.011084	-0.045627	1.31673	-0.450304
0.0195	2.75402	0.473701	2.3051	0.989248	1.78439	1.83471	-0.411438	0.058424	1.56442	1.901	0.949352	2.69601	0.837405	1.56192	1.93876	1.72516	1.82595	2.481	1.35145	1.24235	0.47247		0.0195	1.44454	0.842392			0.0195	2.62317	-0.015287	-0.24762	0.016126	0.046537	1.49611	2.07137	1.43649	-0.280464	0.398159	4.0501	3.18004	0.10227	-0.004369	1.88885	-0.194556	1.59869	0.004804	-0.054434	1.39422	-0.222084
0.01952	3.0072	0.603516	2.42999	1.17412	1.89264	2.13483	-0.435823	0.437054	1.65261	2.10456	1.2233	2.79183	0.996626	1.86818	1.59656	1.79421	1.79311	2.49913	1.14421	1.45601	0.246961		0.01952	1.54337	0.861486			0.01952	2.3776	-0.013096	-0.291058	0.028938	0.050162	1.67106	2.10798	1.59741	0.129248	0.949312	4.22189	3.28162	0.085582	-0.010251	2.34751	-0.010664	1.85085	-0.002121	-0.061147	1.48	0.041118
0.01954	3.19281	0.737531	2.51824	1.34463	1.97419	2.39883	-0.461392	0.814395	1.71117	2.27623	1.52944	2.83125	1.16046	2.16067	1.19655	1.81197	1.70829	2.44173	0.902614	1.6236	0.03064		0.01954	1.61447	0.90015			0.01954	2.05967	-0.007489	-0.327498	0.039673	0.055753	1.82716	2.11688	1.74622	0.574858	1.51272	4.28955	3.31738	0.066465	-0.016187	2.7627	0.198088	2.05648	-0.008708	-0.066059	1.57812	0.333556
0.01956	3.30661	0.87055	2.56133	1.49831	2.02733	2.62043	-0.487917	1.17345	1.74357	2.40297	1.86216	2.81811	1.32663	2.42114	0.747086	1.77226	1.57057	2.31296	0.634899	1.73119	-0.168233		0.01956	1.65454	0.958915			0.01956	1.68058	0.00083	-0.354771	0.048778	0.062164	1.95535	2.08386	1.87448	1.04505	2.06931	4.24951	3.28822	0.046486	-0.022232	3.1255	0.433038	2.1993	-0.013532	-0.070591	1.68724	0.646783
0.01958	3.35041	0.997971	2.55094	1.63307	2.05133	2.79512	-0.515291	1.49985	1.75502	2.47973	2.20985	2.75876	1.49121	2.63181	0.263703	1.67003	1.38126	2.11962	0.352529	1.76575	-0.344228		0.01958	1.66183	1.03511			0.01958	1.25301	0.010067	-0.372523	0.056647	0.067358	2.04752	1.99548	1.97012	1.52151	2.60251	4.10076	3.19488	0.027516	-0.028317	3.42966	0.687418	2.26978	-0.016409	-0.076456	1.80148	0.971144
0.0196	3.32766	1.1141	2.48267	1.7488	2.04587	2.91811	-0.539519	1.78186	1.75052	2.50711	2.55429	2.65836	1.64806	2.77654	-0.232728	1.50326	1.14657	1.86803	0.06913	1.71699	-0.493425		0.0196	1.63582	1.12228			0.0196	0.79196	0.01822	-0.381264	0.063105	0.069563	2.0983	1.84304	2.02322	1.98065	3.09444	3.84109	3.03903	0.011582	-0.033711	3.6666	0.949027	2.26675	-0.018534	-0.084192	1.9115	1.29677
0.01962	3.23862	1.21209	2.35589	1.84666	2.01134	2.985	-0.549781	2.00973	1.73324	2.48609	2.8721	2.52039	1.7892	2.84273	-0.717332	1.27275	0.87882	1.56729	-0.202183	1.57812	-0.61282		0.01962	1.57704	1.21089			0.01962	0.316579	0.023382	-0.381648	0.066756	0.068361	2.10357	1.62294	2.02703	2.39737	3.52292	3.47197	2.82242	4.40162e-05	-0.037518	3.8251	1.20473	2.19378	-0.019771	-0.092582	2.00418	1.61255
0.01964	3.08113	1.28578	2.17122	1.92541	1.94958	2.99212	-0.532296	2.17689	1.70464	2.41627	3.14037	2.34727	1.90601	2.82355	-1.1628	0.983465	0.593384	1.23243	-0.452499	1.34508	-0.699897		0.01964	1.48701	1.29082			0.01964	-0.151477	0.024434	-0.374358	0.065343	0.064248	2.05928	1.33615	1.97499	2.74803	3.86448	3.00319	2.54744	-0.006738	-0.039131	3.89613	1.44337	2.05812	-0.018347	-0.099329	2.0641	1.90629
0.01966	2.85557	1.3298	1.93147	1.97993	1.86356	2.93651	-0.47756	2.2801	1.66504	2.29775	3.34001	2.14021	1.99054	2.71861	-1.54002	0.64532	0.305026	0.88312	-0.676657	1.02114	-0.752226		0.01966	1.36844	1.35351			0.01966	-0.593105	0.021782	-0.359671	0.056485	0.058193	1.9637	0.988245	1.86033	3.01176	4.09821	2.45137	2.22073	-0.009261	-0.038169	3.87415	1.65595	1.87052	-0.013798	-0.101911	2.07585	2.1667
0.01968	2.56768	1.33881	1.64419	2.00316	1.75612	2.8162	-0.38191	2.31801	1.61354	2.13368	3.45553	1.90093	2.0359	2.53302	-1.82105	0.272391	0.027134	0.539315	-0.870994	0.621238	-0.769891		0.01968	1.22538	1.39272			0.01968	-0.994527	0.01672	-0.337779	0.03915	0.051892	1.82025	0.589774	1.68065	3.17217	4.21036	1.83801	1.85276	-0.008718	-0.034606	3.75472	1.83296	1.64169	-0.007428	-0.098417	2.02685	2.38495
0.0197	2.22714	1.3086	1.32188	1.98927	1.62968	2.63144	-0.24641	2.29024	1.54877	1.93101	3.47544	1.63382	2.03683	2.27634	-1.98645	-0.117498	-0.229722	0.216929	-1.03326	0.169988	-0.75733		0.0197	1.0627	1.40505			0.0197	-1.34525	0.010396	-0.309802	0.014632	0.047088	1.6364	0.156671	1.44155	3.2213	4.19895	1.18739	1.45575	-0.006284	-0.029325	3.53529	1.96442	1.3798	-0.000453	-0.088707	1.91206	2.5562
0.01972	1.84529	1.23813	0.980148	1.93567	1.48639	2.3866	-0.077068	2.19885	1.46984	1.69855	3.39324	1.34493	1.99117	1.96197	-2.03081	-0.506052	-0.460962	-0.074876	-1.16191	-0.302665	-0.720968		0.01972	0.885498	1.39046			0.01972	-1.63629	0.004068	-0.277667	-0.01389	0.044936	1.42057	-0.290767	1.15662	3.16001	4.07228	0.525224	1.04315	-0.002712	-0.024005	3.21793	2.04151	1.09293	0.006569	-0.074704	1.73574	2.67929
0.01974	1.43348	1.13031	0.635479	1.84323	1.32779	2.08905	0.117725	2.05004	1.37494	1.44598	3.20751	1.04121	1.89965	1.60668	-1.96419	-0.878666	-0.666221	-0.334897	-1.25574	-0.768012	-0.666847		0.01974	0.6985	1.35227			0.01974	-1.86123	-0.000888	-0.243111	-0.041861	0.045696	1.18237	-0.730114	0.845661	2.99309	3.84092	-0.12246	0.625821	0.001232	-0.020483	2.8102	2.05848	0.791735	0.013035	-0.058959	1.5088	2.754
0.01976	1.00289	0.991597	0.304103	1.71644	1.15525	1.74673	0.330871	1.85278	1.26069	1.18293	2.92329	0.731471	1.76413	1.2291	-1.80826	-1.2224	-0.845353	-0.567895	-1.31387	-1.20548	-0.601006		0.01976	0.506095	1.29636			0.01976	-2.01672	-0.003663	-0.207036	-0.064253	0.048155	0.933326	-1.13904	0.530105	2.72852	3.51207	-0.731567	0.211066	0.00457	-0.020096	2.32477	2.01302	0.487948	0.017543	-0.043425	1.24491	2.77824
0.01978	0.566669	0.831078	0.000707	1.56194	0.971585	1.36873	0.556323	1.61602	1.12368	0.916877	2.55396	0.426037	1.58746	0.847887	-1.58685	-1.52042	-0.995655	-0.778009	-1.33743	-1.60163	-0.529306		0.01978	0.313317	1.22954			0.01978	-2.10239	-0.003741	-0.169643	-0.077728	0.050961	0.685376	-1.49886	0.228251	2.38139	3.09484	-1.27786	-0.191361	0.006291	-0.022844	1.77842	1.90497	0.191793	0.018606	-0.029836	0.957489	2.74814
0.0198	0.14157	0.659117	-0.263539	1.38594	0.781239	0.965687	0.784751	1.34895	0.961248	0.653908	2.11965	0.135158	1.37529	0.480181	-1.3199	-1.75193	-1.11264	-0.963109	-1.33184	-1.94535	-0.456133		0.0198	0.126107	1.15795			0.0198	-2.1216	-0.000507	-0.131251	-0.082082	0.054138	0.450763	-1.79693	-0.045688	1.97412	2.60535	-1.73808	-0.568827	0.005424	-0.027404	1.18938	1.7387	-0.088209	0.016011	-0.020188	0.659757	2.66065
0.01982	-0.254486	0.486546	-0.482104	1.19248	0.588109	0.549866	1.0026	1.06258	0.773579	0.399541	1.64244	-0.132555	1.1367	0.140461	-1.02458	-1.90094	-1.19536	-1.1173	-1.30412	-2.22714	-0.38446		0.01982	-0.049911	1.08675			0.01982	-2.08115	0.005949	-0.092721	-0.07854	0.05804	0.241596	-2.02585	-0.280288	1.53142	2.06145	-2.09787	-0.910521	0.001048	-0.031958	0.576215	1.52382	-0.343869	0.010616	-0.016056	0.364086	2.51508
0.01984	-0.608916	0.323701	-0.653071	0.983835	0.394815	0.134913	1.19771	0.768637	0.565678	0.158343	1.14219	-0.369983	0.883178	-0.160422	-0.718598	-1.96156	-1.24828	-1.2379	-1.25849	-2.44053	-0.316938		0.01984	-0.210556	1.02044			0.01984	-1.99063	0.014086	-0.055004	-0.067533	0.061911	0.067534	-2.18207	-0.467876	1.07666	1.48089	-2.35367	-1.20752	-0.007356	-0.034699	-0.039904	1.26983	-0.566735	0.004167	-0.01743	0.078701	2.3132
0.01986	-0.916526	0.178586	-0.778793	0.762546	0.205349	-0.267803	1.36071	0.477419	0.34635	-0.06531	0.63652	-0.571203	0.627056	-0.415761	-0.421993	-1.93556	-1.27968	-1.32817	-1.19448	-2.58447	-0.256609		0.01986	-0.353421	0.963072			0.01986	-1.86185	0.021428	-0.019166	-0.049986	0.06422	-0.065971	-2.26474	-0.606384	0.630221	0.884138	-2.50976	-1.4523	-0.019109	-0.034452	-0.635337	0.983943	-0.751012	-0.000325	-0.022858	-0.192324	2.0593
0.01988	-1.17422	0.056249	-0.865026	0.533084	0.026206	-0.649224	1.48205	0.197867	0.12795	-0.267249	0.142295	-0.7335	0.378777	-0.623451	-0.154051	-1.83293	-1.29813	-1.39443	-1.10761	-2.66432	-0.206106		0.01988	-0.477417	0.917735			0.01988	-1.7063	0.026049	0.0134	-0.029053	0.063909	-0.158688	-2.27486	-0.697968	0.208385	0.291262	-2.57793	-1.63988	-0.032104	-0.031261	-1.18799	0.674627	-0.89516	-0.000204	-0.031339	-0.44609	1.75948
0.0199	-1.37829	-0.040642	-0.918437	0.302398	-0.135482	-1.00041	1.55427	-0.061938	-0.075184	-0.444343	-0.325229	-0.85777	0.145287	-0.786212	0.073255	-1.67239	-1.30693	-1.44094	-0.993598	-2.68497	-0.165603		0.0199	-0.581579	0.885053			0.0199	-1.53316	0.027496	0.041574	-0.008442	0.060873	-0.214884	-2.21589	-0.746905	-0.174726	-0.283859	-2.57565	-1.76711	-0.044013	-0.025898	-1.6801	0.355113	-1.00046	0.004834	-0.04263	-0.680613	1.42119
0.01992	-1.5272	-0.111853	-0.944596	0.078661	-0.272785	-1.31264	1.57647	-0.295882	-0.251583	-0.594475	-0.753705	-0.946527	-0.068198	-0.910127	0.258259	-1.47519	-1.30302	-1.46741	-0.853372	-2.64382	-0.132218		0.01992	-0.664343	0.862796			0.01992	-1.35019	0.025826	0.064863	0.0098	0.055456	-0.240942	-2.09442	-0.759804	-0.506582	-0.832828	-2.52025	-1.83246	-0.053526	-0.019464	-2.09803	0.042515	-1.06973	0.013063	-0.055685	-0.89537	1.05361
0.01994	-1.62387	-0.159684	-0.948508	-0.130941	-0.379377	-1.57561	1.55428	-0.50102	-0.394328	-0.71635	-1.13448	-1.00447	-0.256883	-1.00165	0.407929	-1.25712	-1.28009	-1.47002	-0.695384	-2.53595	-0.101509		0.01994	-0.72405	0.847602			0.01994	-1.16475	0.020845	0.083143	0.025553	0.04802	-0.243595	-1.91878	-0.746235	-0.77925	-1.34542	-2.4237	-1.83699	-0.059814	-0.013444	-2.43245	-0.248672	-1.10489	0.022078	-0.069009	-1.08952	0.66767
0.01996	-1.67507	-0.187845	-0.935143	-0.319648	-0.451074	-1.77915	1.49704	-0.677331	-0.499987	-0.809594	-1.46325	-1.03962	-0.417907	-1.06625	0.533465	-1.02756	-1.23195	-1.44372	-0.533717	-2.3617	-0.068974		0.01996	-0.759952	0.836873			0.01996	-0.982878	0.012819	0.09664	0.038903	0.0388	-0.228644	-1.69782	-0.716446	-0.990958	-1.80675	-2.29253	-1.78306	-0.061882	-0.009066	-2.68008	-0.512451	-1.10776	0.030035	-0.08198	-1.26128	0.275229
0.01998	-1.68819	-0.199905	-0.908909	-0.479599	-0.486845	-1.91908	1.41505	-0.826964	-0.568642	-0.874783	-1.73959	-1.06105	-0.551179	-1.10918	0.644032	-0.794789	-1.15493	-1.38442	-0.380836	-2.12579	-0.030256		0.01998	-0.77266	0.829207			0.01998	-0.807899	0.002982	0.105941	0.049106	0.028269	-0.200668	-1.44023	-0.679003	-1.14704	-2.2031	-2.13086	-1.67365	-0.059789	-0.006324	-2.84365	-0.749061	-1.08303	0.036188	-0.094729	-1.40984	-0.111779
0.02	-1.66844	-0.199349	-0.873374	-0.603956	-0.488762	-1.99709	1.31522	-0.952857	-0.602845	-0.913523	-1.96531	-1.07561	-0.658818	-1.13526	0.743724	-0.568494	-1.04698	-1.29089	-0.240636	-1.83658	0.018481		0.02	-0.763874	0.823795			0.02	-0.640356	-0.006763	0.111797	0.055903	0.017678	-0.164455	-1.15447	-0.641653	-1.26	-2.52678	-1.94295	-1.51631	-0.055291	-0.004167	-2.92929	-0.957347	-1.03792	0.040031	-0.107524	-1.53631	-0.482191
0.02002	-1.61972	-0.190568	-0.83179	-0.69111	-0.461458	-2.01741	1.199	-1.05697	-0.60687	-0.928446	-2.14284	-1.08662	-0.744703	-1.14744	0.83352	-0.356712	-0.906821	-1.16376	-0.109875	-1.50593	0.078358		0.02002	-0.736104	0.819966			0.02002	-0.479308	-0.014866	0.114965	0.059533	0.008388	-0.125452	-0.850359	-0.611394	-1.34322	-2.77631	-1.73394	-1.32306	-0.050197	-0.002125	-2.94354	-1.13143	-0.981391	0.040695	-0.120298	-1.64162	-0.826588
0.02004	-1.54534	-0.178516	-0.787306	-0.745166	-0.411606	-1.98811	1.06578	-1.14045	-0.588004	-0.922513	-2.27382	-1.09469	-0.812943	-1.1461	0.913638	-0.162976	-0.735198	-1.00364	0.016558	-1.14477	0.145894		0.02004	-0.692347	0.817568			0.02004	-0.323504	-0.020905	0.116031	0.05965	0.001378	-0.088032	-0.540118	-0.594646	-1.40251	-2.95463	-1.50877	-1.10615	-0.045463	-0.000747	-2.89288	-1.26381	-0.922218	0.037814	-0.132134	-1.72409	-1.13797
0.02006	-1.44701	-0.167722	-0.741307	-0.772261	-0.347491	-1.92183	0.916569	-1.20492	-0.554705	-0.898077	-2.35782	-1.0996	-0.866304	-1.1298	0.981561	0.011784	-0.534179	-0.814084	0.143699	-0.761964	0.214039		0.02006	-0.635782	0.817121			0.02006	-0.171628	-0.025391	0.115695	0.05605	-0.002611	-0.055121	-0.236201	-0.597966	-1.43467	-3.06912	-1.27069	-0.878957	-0.042194	-0.00067	-2.78529	-1.34952	-0.864091	0.032002	-0.141073	-1.77881	-1.41097
0.02008	-1.32583	-0.161467	-0.691863	-0.778072	-0.277234	-1.82989	0.752603	-1.25238	-0.5129	-0.857104	-2.39256	-1.10121	-0.906622	-1.09733	1.03203	0.167126	-0.307628	-0.603151	0.277199	-0.368008	0.275281		0.02008	-0.569477	0.819088			0.02008	-0.022062	-0.028936	0.115219	0.050272	-0.004182	-0.029557	0.051721	-0.626799	-1.43497	-3.13236	-1.01975	-0.654596	-0.041814	-0.002262	-2.62934	-1.38967	-0.803234	0.024162	-0.14504	-1.79885	-1.63999
0.0201	-1.1843	-0.161109	-0.634916	-0.768012	-0.206713	-1.71771	0.57304	-1.2837	-0.467166	-0.802476	-2.37625	-1.09876	-0.935355	-1.04903	1.06373	0.304879	-0.062957	-0.379724	0.422166	0.024382	0.324398		0.0201	-0.495981	0.823807			0.0201	0.126108	-0.031156	0.115507	0.045294	-0.005419	-0.013887	0.317396	-0.683877	-1.40543	-3.15842	-0.756326	-0.441388	-0.044915	-0.005184	-2.43274	-1.39126	-0.731227	0.014655	-0.143006	-1.77833	-1.81965
0.02012	-1.02673	-0.166584	-0.566528	-0.747779	-0.140621	-1.58581	0.378624	-1.2977	-0.423698	-0.738663	-2.30906	-1.08886	-0.95424	-0.986429	1.07904	0.428412	0.188743	-0.151384	0.578248	0.401222	0.359696		0.02012	-0.417624	0.831223			0.02012	0.27274	-0.031112	0.115994	0.043335	-0.007781	-0.008417	0.556844	-0.766023	-1.35414	-3.15639	-0.487632	-0.24264	-0.050839	-0.008277	-2.20396	-1.36317	-0.63988	0.003301	-0.134971	-1.71554	-1.94672
0.02014	-0.858507	-0.177032	-0.483947	-0.723137	-0.084669	-1.43437	0.176178	-1.29173	-0.389097	-0.671719	-2.19144	-1.06595	-0.965366	-0.911303	1.07791	0.538689	0.432295	0.075512	0.737638	0.748548	0.38257		0.02014	-0.337091	0.839719			0.02014	0.41915	-0.028544	0.115744	0.045012	-0.011483	-0.010313	0.766962	-0.861514	-1.28745	-3.12844	-0.224263	-0.057055	-0.058241	-0.010291	-1.95228	-1.31392	-0.52513	-0.009069	-0.121745	-1.61335	-2.02027
0.02016	-0.685472	-0.190641	-0.385989	-0.698331	-0.044981	-1.26815	-0.024568	-1.26284	-0.366391	-0.608384	-2.02248	-1.02575	-0.969179	-0.824902	1.0597	0.633914	0.651565	0.296448	0.888503	1.05739	0.395283		0.02016	-0.256918	0.846465			0.02016	0.568664	-0.023683	0.114863	0.0503	-0.016103	-0.015571	0.946168	-0.95297	-1.20771	-3.07158	0.028591	0.119001	-0.065771	-0.010157	-1.68427	-1.25078	-0.389109	-0.019971	-0.104774	-1.47663	-2.04259
0.02018	-0.514814	-0.204806	-0.273761	-0.674466	-0.025905	-1.09494	-0.217112	-1.20932	-0.353029	-0.55381	-1.80255	-0.966119	-0.964764	-0.728161	1.02813	0.711359	0.834705	0.508267	1.02016	1.32548	0.399027		0.02018	-0.178878	0.849233			0.02018	0.722583	-0.017198	0.114068	0.058918	-0.020785	-0.021625	1.09649	-1.02509	-1.11819	-2.97829	0.270787	0.287296	-0.072353	-0.00746	-1.40503	-1.17766	-0.238685	-0.027163	-0.085393	-1.31093	-2.02024
0.0202	-0.35314	-0.21661	-0.15143	-0.649248	-0.028194	-0.91884	-0.400846	-1.13173	-0.344108	-0.510218	-1.53618	-0.88569	-0.952069	-0.622524	0.99178	0.76864	0.975492	0.70564	1.12647	1.55389	0.394752		0.0202	-0.104008	0.847224			0.0202	0.87731	-0.010414	0.113985	0.069774	-0.024785	-0.027488	1.22186	-1.07011	-1.02255	-2.84032	0.500903	0.449738	-0.077314	-0.003237	-1.12165	-1.0955	-0.080372	-0.029777	-0.065008	-1.12361	-1.96113
0.02022	-0.202059	-0.223239	-0.02581	-0.618357	-0.049153	-0.736996	-0.581176	-1.0312	-0.337439	-0.476714	-1.23195	-0.784865	-0.930928	-0.509871	0.959059	0.806865	1.07309	0.884217	1.20499	1.74441	0.384211		0.02022	-0.03252	0.841024			0.02022	1.02685	-0.004474	0.114903	0.080931	-0.027638	-0.033301	1.32527	-1.08493	-0.918729	-2.65467	0.715418	0.610556	-0.08074	0.000611	-0.840844	-1.00607	0.081723	-0.027967	-0.045545	-0.924183	-1.87173
0.02024	-0.058429	-0.222133	0.095202	-0.578111	-0.085007	-0.544829	-0.765168	-0.907456	-0.33318	-0.449205	-0.901204	-0.666475	-0.899195	-0.391939	0.932215	0.832426	1.13145	1.04725	1.2559	1.8982	0.368635		0.02024	0.0361403	0.832711			0.02024	1.16662	2.33921e-05	0.1166	0.09018	-0.028839	-0.040601	1.40883	-1.06739	-0.800199	-2.42365	0.911164	0.770054	-0.083165	0.002465	-0.566463	-0.912001	0.24121	-0.022784	-0.028465	-0.722458	-1.7581
0.02026	0.082077	-0.211176	0.204682	-0.526637	-0.131965	-0.343962	-0.954077	-0.760661	-0.330112	-0.421869	-0.556618	-0.534033	-0.853826	-0.269825	0.908616	0.851157	1.15638	1.19756	1.28077	2.01844	0.347266		0.02026	0.102485	0.825072			0.02026	1.29466	0.002334	0.118487	0.095649	-0.028178	-0.050925	1.47451	-1.01787	-0.664437	-2.1539	1.08362	0.921994	-0.084875	0.001383	-0.301047	-0.813431	0.385866	-0.015691	-0.014176	-0.526116	-1.62634
0.02028	0.220548	-0.189728	0.298312	-0.463135	-0.186663	-0.142757	-1.14215	-0.593439	-0.324702	-0.389435	-0.212781	-0.391404	-0.792639	-0.143726	0.886376	0.863382	1.15322	1.32932	1.27933	2.11297	0.318871		0.02028	0.16618	0.820235			0.02028	1.41032	0.001744	0.119448	0.096522	-0.026207	-0.064219	1.5247	-0.940055	-0.515761	-1.85726	1.22741	1.0596	-0.085694	-0.002325	-0.047657	-0.709437	0.502917	-0.008172	-0.002355	-0.339219	-1.48038
0.0203	0.352918	-0.159338	0.374233	-0.387824	-0.246947	0.049887	-1.32068	-0.409865	-0.313397	-0.347341	0.113662	-0.243989	-0.714078	-0.013517	0.865304	0.868734	1.12805	1.43519	1.25101	2.1892	0.284561		0.0203	0.226465	0.818985			0.0203	1.51143	-0.001095	0.117582	0.093705	-0.023928	-0.079754	1.56084	-0.838028	-0.359299	-1.54565	1.34166	1.17704	-0.085015	-0.006943	0.189709	-0.602229	0.587183	-0.001966	0.007712	-0.162849	-1.32222
0.02032	0.474283	-0.122517	0.43193	-0.302462	-0.309596	0.229769	-1.48184	-0.214992	-0.295312	-0.291194	0.408905	-0.098715	-0.616584	0.119928	0.845438	0.870689	1.08787	1.51326	1.19973	2.24834	0.247772		0.02032	0.283081	0.820715			0.02032	1.59331	-0.004101	0.111174	0.089529	-0.022276	-0.097534	1.58197	-0.715192	-0.197436	-1.22623	1.42934	1.26822	-0.082482	-0.010551	0.405552	-0.496622	0.641963	0.001606	0.01684	0.002185	-1.15464
0.02034	0.581794	-0.081019	0.471007	-0.210225	-0.368445	0.397318	-1.62067	-0.015229	-0.27207	-0.219694	0.665999	0.038306	-0.499802	0.254231	0.82604	0.874264	1.03846	1.56482	1.13322	2.28692	0.211564		0.02034	0.336037	0.823851			0.02034	1.65047	-0.005866	0.100129	0.086074	-0.021579	-0.118748	1.58698	-0.575603	-0.034369	-0.905125	1.49348	1.32868	-0.078589	-0.011848	0.592581	-0.394789	0.674129	0.002217	0.02635	0.154919	-0.981474
0.02036	0.673211	-0.036089	0.490969	-0.114852	-0.41707	0.553497	-1.73388	0.183194	-0.246136	-0.136189	0.883148	0.163697	-0.366106	0.386331	0.805653	0.882527	0.982195	1.59085	1.05822	2.30131	0.17675		0.02036	0.38482	0.826404			0.02036	1.67859	-0.007105	0.085936	0.084315	-0.021484	-0.145563	1.57679	-0.424308	0.121498	-0.589154	1.53731	1.35424	-0.0742	-0.009963	0.744414	-0.294747	0.690558	-0.000117	0.037659	0.295928	-0.805652
0.02038	0.747503	0.010613	0.493429	-0.019237	-0.452046	0.695275	-1.8189	0.374905	-0.219748	-0.04475	1.06141	0.275434	-0.219951	0.513588	0.785052	0.895652	0.918094	1.59393	0.978366	2.28934	0.142645		0.02038	0.428601	0.826659			0.02038	1.67483	-0.009329	0.070141	0.084573	-0.022059	-0.17886	1.5538	-0.266238	0.263071	-0.282717	1.56224	1.34116	-0.07012	-0.004875	0.858318	-0.196045	0.69819	-0.005165	0.050844	0.427778	-0.628371
0.0204	0.806592	0.057639	0.482993	0.074783	-0.473213	0.815386	-1.87349	0.55377	-0.192676	0.05091	1.20476	0.372316	-0.066667	0.634217	0.766	0.911673	0.847615	1.57867	0.894623	2.2505	0.109318		0.0204	0.466939	0.823456			0.0204	1.63624	-0.012914	0.053236	0.086354	-0.023854	-0.215978	1.52044	-0.104852	0.389065	0.012658	1.56572	1.2908	-0.066991	0.001901	0.936266	-0.100936	0.702762	-0.01211	0.064407	0.554899	-0.450649
0.02042	0.85568	0.104495	0.464233	0.164958	-0.481248	0.907626	-1.89471	0.71273	-0.161407	0.145017	1.32042	0.455029	0.087496	0.746713	0.745422	0.927939	0.777934	1.54772	0.80652	2.185	0.078479		0.02042	0.499812	0.815603			0.02042	1.55916	-0.017184	0.035012	0.088154	-0.027048	-0.252117	1.47775	0.055868	0.501489	0.296421	1.54432	1.21076	-0.064675	0.008328	0.985349	-0.007332	0.704889	-0.019904	0.075958	0.681928	-0.274202
0.02044	0.901356	0.15108	0.440328	0.24801	-0.475659	0.968328	-1.87985	0.84571	-0.122705	0.230916	1.41641	0.525491	0.235452	0.849839	0.718255	0.942201	0.714878	1.50161	0.714002	2.09164	0.051919		0.02044	0.527105	0.801697			0.02044	1.44139	-0.021321	0.015688	0.088373	-0.031632	-0.283198	1.42445	0.207789	0.601797	0.5682	1.49774	1.11097	-0.062115	0.013723	1.01598	0.091127	0.700913	-0.027718	0.083343	0.810042	-0.100861
0.02046	0.94752	0.196989	0.415265	0.319961	-0.454868	0.991783	-1.82945	0.949552	-0.076365	0.30416	1.49713	0.584936	0.369929	0.94357	0.684742	0.95203	0.658014	1.43979	0.616724	1.96949	0.03084		0.02046	0.548178	0.780719			0.02046	1.28447	-0.02483	-0.00328	0.086662	-0.037336	-0.30709	1.35791	0.339753	0.689384	0.827026	1.42773	1.00021	-0.058677	0.019024	1.03882	0.195094	0.68671	-0.034414	0.085968	0.936113	0.066448
0.02048	0.993593	0.241032	0.3939	0.377135	-0.417286	0.97437	-1.74796	1.02413	-0.024321	0.363652	1.56364	0.632281	0.483919	1.02869	0.648876	0.952426	0.60452	1.36115	0.513031	1.82055	0.01573		0.02048	0.56205	0.752685			0.02048	1.09328	-0.028316	-0.019787	0.084082	-0.043447	-0.322856	1.27603	0.441256	0.761952	1.07081	1.33746	0.884472	-0.054923	0.025555	1.06205	0.295871	0.657761	-0.038039	0.084871	1.05513	0.223173
0.0205	1.03581	0.281208	0.379755	0.41824	-0.363554	0.922114	-1.64047	1.07081	0.0301	0.409568	1.61763	0.665639	0.571619	1.10518	0.612284	0.934042	0.551996	1.2673	0.400493	1.64793	0.004341		0.0205	0.567716	0.718812			0.0205	0.874535	-0.03356	-0.032826	0.081514	-0.049695	-0.329756	1.17891	0.505015	0.818	1.29763	1.23296	0.766993	-0.05142	0.033805	1.09012	0.38491	0.608995	-0.037027	0.081535	1.16202	0.365219
0.02052	1.06815	0.316016	0.374762	0.444515	-0.297571	0.844689	-1.50968	1.09128	0.08298	0.440991	1.66167	0.684819	0.629652	1.17162	0.572951	0.887168	0.498431	1.16192	0.276764	1.45492	-0.009222		0.02052	0.564135	0.681018			0.02052	0.635819	-0.041893	-0.043245	0.078631	-0.056438	-0.32824	1.06922	0.528948	0.859575	1.50535	1.11819	0.649827	-0.047742	0.043136	1.12297	0.461937	0.537709	-0.031792	0.077209	1.25266	0.489914
0.02054	1.08417	0.345099	0.380117	0.457375	-0.224512	0.747385	-1.35516	1.08737	0.132439	0.456913	1.69595	0.689673	0.656306	1.22589	0.52818	0.808447	0.442892	1.04681	0.141656	1.24818	-0.031043		0.02054	0.550673	0.641219			0.02054	0.383661	-0.052439	-0.052197	0.074967	-0.063606	-0.321438	0.950759	0.51662	0.892562	1.6901	0.991336	0.532758	-0.043024	0.052062	1.15548	0.531737	0.445781	-0.024279	0.073138	1.32338	0.595101
0.02056	1.08017	0.36833	0.395826	0.457646	-0.149857	0.632362	-1.17438	1.06159	0.178602	0.457126	1.7178	0.676994	0.650506	1.26537	0.475309	0.702235	0.384214	0.920702	-0.002171	1.03858	-0.062702		0.02056	0.527345	0.601181			0.02056	0.122805	-0.062063	-0.05991	0.070675	-0.070405	-0.314559	0.827196	0.475218	0.924252	1.84674	0.848382	0.411234	-0.036761	0.058637	1.18077	0.599769	0.337811	-0.016171	0.07073	1.36927	0.679297
0.02058	1.05534	0.385695	0.41902	0.447153	-0.080498	0.502899	-0.968674	1.01744	0.220073	0.441538	1.72361	0.641755	0.613399	1.28693	0.409976	0.576756	0.318951	0.78018	-0.150063	0.837354	-0.101586		0.02058	0.494155	0.563321			0.02058	-0.141633	-0.067588	-0.066495	0.065951	-0.075917	-0.312244	0.702219	0.412045	0.959457	1.96938	0.684623	0.280771	-0.028821	0.06176	1.19388	0.670748	0.220006	-0.008158	0.070833	1.38411	0.742964
0.0206	1.01028	0.397284	0.4434	0.429412	-0.023696	0.365552	-0.746238	0.958929	0.253389	0.410918	1.70834	0.581085	0.549352	1.28671	0.326749	0.438902	0.242479	0.621887	-0.295212	0.653642	-0.14442		0.0206	0.450893	0.530447			0.0206	-0.402786	-0.06766	-0.07237	0.061165	-0.079136	-0.317134	0.57855	0.332197	0.996489	2.05365	0.495592	0.139948	-0.01929	0.062171	1.19249	0.747447	0.103139	-0.000556	0.073063	1.36278	0.78769
0.02062	0.947016	0.401995	0.461571	0.407688	0.015095	0.228868	-0.517564	0.890364	0.275884	0.366848	1.66493	0.49534	0.464025	1.26023	0.222445	0.292193	0.149913	0.444652	-0.430684	0.492091	-0.188404		0.02062	0.397357	0.504228			0.02062	-0.652854	-0.062331	-0.077617	0.056425	-0.07886	-0.331631	0.457104	0.239042	1.02789	2.09881	0.281972	-0.011552	-0.008866	0.061069	1.1757	0.831087	-0.000256	0.00613	0.076807	1.30465	0.81358
0.02064	0.869575	0.397173	0.467092	0.382793	0.032679	0.099641	-0.289683	0.816147	0.287212	0.310452	1.5872	0.387565	0.362631	1.20335	0.098276	0.138889	0.036777	0.248848	-0.553749	0.348981	-0.229863		0.02064	0.333428	0.485092			0.02064	-0.885813	-0.052647	-0.081665	0.050623	-0.074471	-0.358393	0.338783	0.135891	1.04658	2.10484	0.05233	-0.170435	0.000874	0.058864	1.1428	0.919469	-0.082637	0.01121	0.081997	1.2139	0.820121
0.02066	0.783359	0.379451	0.454194	0.353622	0.027793	-0.019499	-0.065277	0.739734	0.288792	0.243292	1.47322	0.263287	0.250024	1.11382	-0.040465	-0.019802	-0.097218	0.033974	-0.666623	0.215237	-0.263514		0.02066	0.2594	0.473641			0.02066	-1.09938	-0.040847	-0.083797	0.042549	-0.066703	-0.397795	0.224999	0.026643	1.04927	2.06989	-0.179538	-0.330626	0.008344	0.055891	1.0932	1.00537	-0.141333	0.014118	0.088309	1.09623	0.808855
0.02068	0.691697	0.345381	0.418187	0.319044	0.000143	-0.128152	0.153355	0.662557	0.282492	0.168281	1.32683	0.12847	0.130996	0.992008	-0.186612	-0.184036	-0.247392	-0.200666	-0.772584	0.084857	-0.284839		0.02068	0.176191	0.471336			0.02068	-1.29277	-0.029564	-0.083982	0.031985	-0.057274	-0.446962	0.11623	-0.085377	1.035	1.99237	-0.40218	-0.488789	0.012686	0.05293	1.02733	1.08082	-0.176917	0.014353	0.094644	0.955761	0.782543
0.0207	0.594607	0.292594	0.357077	0.278423	-0.049648	-0.226148	0.362523	0.584157	0.26983	0.088938	1.15668	-0.01286	0.010501	0.839687	-0.334796	-0.35188	-0.408983	-0.452596	-0.871719	-0.042127	-0.292389		0.0207	0.0853273	0.479413			0.0207	-1.4652	-0.020646	-0.082731	0.019494	-0.048028	-0.502218	0.011777	-0.19939	1.00488	1.87388	-0.611803	-0.64121	0.013344	0.051186	0.946901	1.1399	-0.193683	0.011528	0.099923	0.794376	0.744468
0.02072	0.491433	0.219855	0.272651	0.231141	-0.118249	-0.313433	0.55798	0.503015	0.251666	0.007428	0.972821	-0.15855	-0.106705	0.658416	-0.482744	-0.51886	-0.579285	-0.714725	-0.959483	-0.164091	-0.287184		0.02072	-0.0112811	0.497494			0.02072	-1.61739	-0.015137	-0.080338	0.006379	-0.040349	-0.561169	-0.089524	-0.317469	0.964362	1.71981	-0.807582	-0.780383	0.010006	0.052234	0.852503	1.17784	-0.198084	0.005966	0.103682	0.614156	0.699689
0.02074	0.380835	0.125683	0.1705	0.176958	-0.199324	-0.390905	0.735433	0.417413	0.227187	-0.077592	0.78235	-0.306539	-0.217725	0.450034	-0.630738	-0.681093	-0.754905	-0.975903	-1.02949	-0.280791	-0.272719		0.02074	-0.111968	0.52327			0.02074	-1.7508	-0.01378	-0.077142	-0.005614	-0.03454	-0.621889	-0.189212	-0.441922	0.920386	1.53686	-0.985486	-0.900234	0.00297	0.05674	0.74287	1.19159	-0.195866	-0.000882	0.105286	0.419415	0.653923
0.02076	0.259284	0.009033	0.058194	0.11765	-0.285303	-0.462274	0.891375	0.326044	0.193733	-0.169063	0.587285	-0.453764	-0.322081	0.218233	-0.781351	-0.834174	-0.930973	-1.22249	-1.07863	-0.392229	-0.253974		0.02076	-0.215499	0.553303			0.02076	-1.86539	-0.016194	-0.073708	-0.015218	-0.029805	-0.681834	-0.28994	-0.572022	0.874647	1.33124	-1.14129	-0.997958	-0.006942	0.063751	0.616276	1.18034	-0.191662	-0.006771	0.104142	0.214152	0.610811
0.02078	0.122642	-0.128778	-0.0568	0.056981	-0.368183	-0.532478	1.02199	0.228036	0.148455	-0.267636	0.387256	-0.596176	-0.420528	-0.031445	-0.936885	-0.97052	-1.1028	-1.44089	-1.10936	-0.498247	-0.232476		0.02078	-0.320373	0.583956			0.02078	-1.95992	-0.019779	-0.069716	-0.022653	-0.025183	-0.738081	-0.394723	-0.703812	0.822391	1.11062	-1.27521	-1.07156	-0.018362	0.072072	0.46988	1.14415	-0.19107	-0.010341	0.100671	-0.00071	0.570522
0.0208	-0.030691	-0.28378	-0.16843	-0.002764	-0.439873	-0.605208	1.12265	0.123025	0.090628	-0.371079	0.183478	-0.729432	-0.514045	-0.292869	-1.09718	-1.0819	-1.26385	-1.62279	-1.12516	-0.597974	-0.204706		0.0208	-0.424378	0.612178			0.0208	-2.03336	-0.020937	-0.063834	-0.029222	-0.020437	-0.787742	-0.505007	-0.83227	0.758356	0.885789	-1.38863	-1.12196	-0.029291	0.080832	0.300881	1.08289	-0.20158	-0.011949	0.09556	-0.224114	0.530341
0.02082	-0.197883	-0.45062	-0.272788	-0.062471	-0.494719	-0.684331	1.19117	0.011608	0.023231	-0.474764	-0.020959	-0.850433	-0.603135	-0.559677	-1.25922	-1.16393	-1.40323	-1.76807	-1.12482	-0.68953	-0.167024		0.02082	-0.524838	0.636346			0.02082	-2.08455	-0.017556	-0.055434	-0.035314	-0.016075	-0.828151	-0.62032	-0.951123	0.681692	0.667415	-1.48142	-1.15187	-0.037787	0.088741	0.111285	0.99636	-0.229526	-0.012318	0.088686	-0.449307	0.487095
0.02084	-0.373099	-0.623532	-0.367706	-0.123569	-0.531861	-0.772877	1.23016	-0.104393	-0.049768	-0.572838	-0.223103	-0.957432	-0.68798	-0.825111	-1.41679	-1.21696	-1.51138	-1.87778	-1.10422	-0.7717	-0.120086		0.02084	-0.619144	0.656193			0.02084	-2.11093	-0.010314	-0.045278	-0.039804	-0.011934	-0.857126	-0.739616	-1.05153	0.593246	0.462791	-1.55322	-1.16194	-0.042795	0.094025	-0.091661	0.884296	-0.27458	-0.011748	0.079326	-0.664405	0.439095
0.02086	-0.550567	-0.796212	-0.452439	-0.186543	-0.554132	-0.868306	1.24688	-0.222367	-0.127999	-0.661227	-0.421108	-1.04844	-0.769164	-1.0827	-1.56131	-1.24463	-1.586	-1.94931	-1.06139	-0.844363	-0.06841		0.02086	-0.705226	0.672226			0.02086	-2.10963	-0.00232	-0.034265	-0.04116	-0.006033	-0.873115	-0.861416	-1.12354	0.491054	0.277368	-1.6031	-1.15488	-0.044231	0.095317	-0.300817	0.746881	-0.329295	-0.010562	0.067102	-0.857742	0.386098
0.02088	-0.725347	-0.962195	-0.526751	-0.251917	-0.566033	-0.963146	1.25122	-0.339823	-0.213413	-0.738643	-0.612666	-1.12086	-0.847414	-1.32612	-1.68395	-1.25446	-1.62747	-1.98077	-0.999552	-0.906914	-0.016896		0.02088	-0.781577	0.685446			0.02088	-2.0796	0.00267	-0.022745	-0.038339	0.004042	-0.875092	-0.981863	-1.15928	0.372764	0.114068	-1.63019	-1.13729	-0.042569	0.093057	-0.511042	0.58807	-0.384665	-0.009113	0.052457	-1.02096	0.328689
0.0209	-0.892291	-1.11597	-0.590653	-0.32015	-0.572092	-1.05032	1.25107	-0.454818	-0.305866	-0.805247	-0.792997	-1.17217	-0.923578	-1.54851	-1.77888	-1.25712	-1.63512	-1.97409	-0.92692	-0.957485	0.031998		0.0209	-0.8472	0.696807			0.0209	-2.02086	0.002166	-0.011143	-0.031397	0.01946	-0.863165	-1.09546	-1.15551	0.240949	-0.030877	-1.63446	-1.11272	-0.038326	0.089683	-0.715107	0.416496	-0.433723	-0.0072	0.036429	-1.14982	0.267675
0.02092	-1.04497	-1.25325	-0.645992	-0.390795	-0.575153	-1.12492	1.24902	-0.566107	-0.402319	-0.862239	-0.956141	-1.20027	-0.998065	-1.74384	-1.84452	-1.26112	-1.60969	-1.93311	-0.852934	-0.993633	0.078197		0.02092	-0.901517	0.706432			0.02092	-1.93305	-0.004011	-0.000219	-0.021793	0.039691	-0.83921	-1.19815	-1.11463	0.102568	-0.164644	-1.61571	-1.0797	-0.031919	0.087261	-0.903258	0.239588	-0.472437	-0.004388	0.020582	-1.24432	0.203527
0.02094	-1.17612	-1.37013	-0.695019	-0.463422	-0.576305	-1.18348	1.24466	-0.673939	-0.498033	-0.911844	-1.09726	-1.20401	-1.06904	-1.90876	-1.88056	-1.26788	-1.55188	-1.85935	-0.784358	-1.01344	0.12172		0.02094	-0.943735	0.713339			0.02094	-1.81644	-0.013971	0.009229	-0.012079	0.062046	-0.805825	-1.28671	-1.04481	-0.038097	-0.291218	-1.57374	-1.03529	-0.02393	0.08529	-1.06951	0.059973	-0.501017	-0.00156	0.006688	-1.3066	0.137218
0.02096	-1.28054	-1.46281	-0.737494	-0.539459	-0.574922	-1.22334	1.23684	-0.779901	-0.588169	-0.95623	-1.21346	-1.18457	-1.13349	-2.04183	-1.88673	-1.27085	-1.46102	-1.75116	-0.723045	-1.01525	0.161098		0.02096	-0.972683	0.716122			0.02096	-1.67315	-0.025038	0.016332	-0.004783	0.082234	-0.765224	-1.35729	-0.957788	-0.181603	-0.411645	-1.50784	-0.977452	-0.015248	0.082342	-1.21382	-0.120651	-0.522668	-0.000736	-0.004136	-1.33878	0.071299
0.02098	-1.3568	-1.5281	-0.771351	-0.620764	-0.569144	-1.24212	1.22236	-0.884955	-0.669523	-0.996977	-1.30439	-1.14545	-1.1892	-2.14182	-1.86453	-1.25909	-1.34047	-1.60878	-0.665619	-0.997001	0.193963		0.02098	-0.987608	0.71402			0.02098	-1.50599	-0.034901	0.02042	-0.001152	0.096478	-0.718953	-1.40674	-0.86558	-0.326129	-0.525868	-1.41513	-0.908059	-0.006911	0.078408	-1.33732	-0.297801	-0.539731	-0.002622	-0.011337	-1.34411	0.008902
0.021	-1.40514	-1.56478	-0.79408	-0.706484	-0.55833	-1.23754	1.19799	-0.987915	-0.739644	-1.03444	-1.37166	-1.09075	-1.23337	-2.20824	-1.81683	-1.22396	-1.19914	-1.43676	-0.604935	-0.957886	0.21876		0.021	-0.988339	0.70754			0.021	-1.3169	-0.042397	0.021738	-0.001495	0.102899	-0.667645	-1.43156	-0.779095	-0.465218	-0.632628	-1.29384	-0.831613	0.000408	0.074148	-1.43885	-0.466056	-0.550792	-0.006402	-0.014811	-1.32769	-0.048328
0.02102	-1.42672	-1.57482	-0.803484	-0.793744	-0.543906	-1.20754	1.16259	-1.08556	-0.796938	-1.06641	-1.41805	-1.02413	-1.26178	-2.24232	-1.74624	-1.16321	-1.04695	-1.24194	-0.533834	-0.899443	0.236221		0.02102	-0.975152	0.698166			0.02102	-1.10724	-0.047536	0.021286	-0.006565	0.101262	-0.61111	-1.42612	-0.7058	-0.593148	-0.730289	-1.14957	-0.750073	0.006383	0.069577	-1.51496	-0.621359	-0.550007	-0.011472	-0.015893	-1.2939	-0.101546
0.02104	-1.42484	-1.56173	-0.799389	-0.879422	-0.527882	-1.15284	1.11291	-1.17382	-0.842678	-1.08962	-1.44706	-0.948155	-1.27081	-2.24593	-1.65307	-1.07742	-0.892704	-1.03138	-0.449773	-0.824154	0.248639		0.02104	-0.949101	0.686879			0.02104	-0.878514	-0.050819	0.019953	-0.017401	0.092416	-0.548207	-1.38596	-0.645954	-0.706882	-0.816584	-0.993413	-0.664367	0.010722	0.064059	-1.5614	-0.760632	-0.5303	-0.016852	-0.017087	-1.24498	-0.154141
0.02106	-1.40375	-1.52893	-0.783396	-0.959501	-0.511476	-1.07758	1.04428	-1.24919	-0.878849	-1.10225	-1.45962	-0.863646	-1.25855	-2.22013	-1.5345	-0.96639	-0.743746	-0.811325	-0.35549	-0.734077	0.257114		0.02106	-0.911476	0.67371			0.02106	-0.632262	-0.052705	0.017932	-0.033949	0.077645	-0.477414	-1.31154	-0.593461	-0.804729	-0.889845	-0.832814	-0.575923	0.013463	0.056823	-1.57452	-0.881384	-0.489589	-0.020731	-0.020155	-1.18349	-0.209491
0.02108	-1.36701	-1.48079	-0.756704	-1.029	-0.494974	-0.986657	0.956183	-1.30866	-0.905494	-1.1044	-1.45292	-0.770269	-1.22378	-2.16543	-1.38763	-0.830929	-0.60562	-0.58818	-0.256204	-0.630947	0.260837		0.02108	-0.863266	0.658771			0.02108	-0.372105	-0.053024	0.014669	-0.054489	0.05867	-0.398138	-1.2073	-0.541147	-0.885988	-0.952234	-0.669975	-0.482822	0.014668	0.047673	-1.55161	-0.981657	-0.43382	-0.022257	-0.025238	-1.11382	-0.269292
0.0211	-1.31672	-1.42271	-0.72003	-1.0841	-0.478974	-0.883715	0.850185	-1.34861	-0.921029	-1.09803	-1.42572	-0.668199	-1.16539	-2.08293	-1.21411	-0.672753	-0.482876	-0.36895	-0.157032	-0.517148	0.258445		0.0211	-0.805733	0.642452			0.0211	-0.106034	-0.051408	0.009672	-0.076217	0.03827	-0.310022	-1.07927	-0.483248	-0.952442	-1.00699	-0.508708	-0.380584	0.014084	0.037485	-1.4907	-1.06198	-0.373582	-0.021783	-0.032277	-1.03984	-0.333453
0.02112	-1.25278	-1.35929	-0.674757	-1.12358	-0.464765	-0.769318	0.727272	-1.3648	-0.921478	-1.08599	-1.38156	-0.557716	-1.08366	-1.97417	-1.02044	-0.492503	-0.378847	-0.159706	-0.063027	-0.396113	0.248087		0.02112	-0.740436	0.625157			0.02112	0.156063	-0.048721	0.003624	-0.096364	0.019282	-0.211855	-0.933851	-0.415669	-1.00891	-1.05417	-0.357288	-0.26637	0.011848	0.028022	-1.39126	-1.12738	-0.318301	-0.01972	-0.042106	-0.962228	-0.399856
0.02114	-1.17386	-1.29298	-0.623363	-1.14791	-0.452717	-0.64219	0.588991	-1.35434	-0.901	-1.06832	-1.32556	-0.438311	-0.98038	-1.83989	-0.814134	-0.292213	-0.295958	0.034321	0.020432	-0.271848	0.227776		0.02114	-0.668735	0.607248			0.02114	0.404883	-0.046753	-0.002276	-0.112983	0.003052	-0.103054	-0.776611	-0.33795	-1.06029	-1.09339	-0.222091	-0.139609	0.008661	0.020768	-1.25664	-1.18334	-0.272806	-0.016428	-0.055121	-0.878926	-0.464497
0.02116	-1.07953	-1.22392	-0.568427	-1.15825	-0.440992	-0.503542	0.436921	-1.3177	-0.855962	-1.04034	-1.25968	-0.310861	-0.857519	-1.68042	-0.60276	-0.078303	-0.234417	0.209464	0.08982	-0.147101	0.196321		0.02116	-0.591771	0.589207			0.02116	0.631392	-0.046272	-0.007904	-0.124997	-0.010272	0.014719	-0.613341	-0.252649	-1.10911	-1.12791	-0.102806	-0.003321	0.005307	0.015722	-1.09379	-1.23108	-0.23664	-0.012227	-0.069945	-0.787441	-0.523169
0.02118	-0.971958	-1.15066	-0.511099	-1.15564	-0.4261	-0.357284	0.274526	-1.25869	-0.786899	-0.995873	-1.18237	-0.179069	-0.717556	-1.49705	-0.391458	0.13873	-0.188683	0.364744	0.144998	-0.023879	0.153405		0.02118	-0.510374	0.572168			0.02118	0.827922	-0.046582	-0.013652	-0.131891	-0.020394	0.138063	-0.45143	-0.161948	-1.15601	-1.16258	0.003581	0.13627	0.002759	0.011591	-0.909396	-1.26897	-0.205821	-0.007288	-0.083912	-0.686706	-0.572937
0.0212	-0.855296	-1.07078	-0.451123	-1.14034	-0.40478	-0.207028	0.110664	-1.18268	-0.695968	-0.930223	-1.09215	-0.047091	-0.5647	-1.29195	-0.179123	0.347573	-0.148719	0.499012	0.187602	0.092869	0.099808		0.0212	-0.424972	0.557564			0.0212	0.990065	-0.046848	-0.019029	-0.133822	-0.026554	0.263346	-0.297747	-0.066271	-1.19948	-1.19954	0.098035	0.274875	0.002372	0.006846	-0.708231	-1.29524	-0.178316	-0.001769	-0.094503	-0.57753	-0.61247
0.02122	-0.734083	-0.981657	-0.387285	-1.11271	-0.37549	-0.055198	-0.043146	-1.09555	-0.584944	-0.840907	-0.989958	0.083016	-0.403965	-1.06793	0.035975	0.540302	-0.106475	0.60927	0.21859	0.194875	0.037412		0.02122	-0.336184	0.546175			0.02122	1.11684	-0.046386	-0.023139	-0.131553	-0.028638	0.38802	-0.157395	0.035121	-1.23473	-1.23695	0.179385	0.410303	0.004686	0.000481	-0.494725	-1.30839	-0.156263	0.00397	-0.100484	-0.461603	-0.641061
0.02124	-0.613135	-0.881419	-0.318056	-1.07305	-0.337286	0.095699	-0.178798	-1.00314	-0.456625	-0.728378	-0.877806	0.211283	-0.240265	-0.828786	0.248553	0.710684	-0.060379	0.6919	0.237615	0.272291	-0.032368		0.02124	-0.245784	0.537481			0.02124	1.20977	-0.043961	-0.025311	-0.125487	-0.027428	0.510555	-0.0354	0.141514	-1.25688	-1.26932	0.246946	0.538936	0.008565	-0.007496	-0.276396	-1.30714	-0.141615	0.008792	-0.102245	-0.341239	-0.657308
0.02126	-0.497104	-0.76871	-0.242883	-1.01969	-0.288352	0.241678	-0.294811	-0.909792	-0.316077	-0.594843	-0.756855	0.337663	-0.07867	-0.579167	0.447516	0.849254	-0.01204	0.741891	0.244581	0.316042	-0.109932		0.02126	-0.156681	0.529316			0.02126	1.27116	-0.038038	-0.024926	-0.115708	-0.023109	0.629599	0.063369	0.249252	-1.26437	-1.28787	0.302873	0.65624	0.012516	-0.01631	-0.063018	-1.28969	-0.134914	0.010891	-0.101171	-0.220649	-0.65992
0.02128	-0.388281	-0.642909	-0.163015	-0.949345	-0.227526	0.37752	-0.394059	-0.817391	-0.169369	-0.442284	-0.62694	0.46038	0.076488	-0.324272	0.621807	0.945881	0.039901	0.754804	0.240508	0.322037	-0.194979		0.02128	-0.0714783	0.519368			0.02128	1.30247	-0.028096	-0.021973	-0.103128	-0.015235	0.743373	0.13618	0.354454	-1.25766	-1.28235	0.351839	0.757671	0.015422	-0.0255	0.140286	-1.25432	-0.13647	0.00918	-0.098505	-0.104481	-0.649073
0.0213	-0.285007	-0.505422	-0.080724	-0.859966	-0.155927	0.499424	-0.478545	-0.725416	-0.021141	-0.273628	-0.486882	0.576381	0.222203	-0.069603	0.76348	0.996853	0.099125	0.732244	0.226908	0.293903	-0.283385		0.0213	0.00880357	0.507429			0.0213	1.30473	-0.015819	-0.017354	-0.089161	-0.004231	0.848427	0.183504	0.455587	-1.23791	-1.24619	0.397171	0.838558	0.015795	-0.034874	0.334878	-1.20095	-0.144673	0.003904	-0.095319	0.005238	-0.625703
0.02132	-0.183225	-0.359659	0.002859	-0.753535	-0.076209	0.606794	-0.547914	-0.632381	0.126239	-0.094694	-0.33589	0.682473	0.355725	0.17998	0.869127	1.00693	0.167503	0.680403	0.205094	0.243317	-0.368193		0.02132	0.0845119	0.495704			0.02132	1.2809	-0.004328	-0.012549	-0.075173	0.008712	0.939636	0.20946	0.551869	-1.20674	-1.17922	0.437545	0.894734	0.012353	-0.043358	0.522119	-1.13173	-0.155742	-0.004181	-0.092706	0.108234	-0.590439
0.02134	-0.079067	-0.209763	0.088166	-0.635982	0.008953	0.698976	-0.599328	-0.537471	0.271157	0.087683	-0.174984	0.775814	0.474374	0.42054	0.942399	0.983513	0.24401	0.603769	0.175041	0.186545	-0.442212		0.02134	0.156292	0.486946			0.02134	1.23668	0.004227	-0.009226	-0.062714	0.022156	1.01293	0.221611	0.640563	-1.16315	-1.08286	0.467743	0.923304	0.005551	-0.049094	0.69987	-1.05002	-0.166536	-0.0145	-0.091071	0.203832	-0.543833
0.02136	0.029862	-0.059632	0.17581	-0.514648	0.097923	0.771227	-0.627439	-0.440034	0.412216	0.268034	-0.006206	0.852971	0.576813	0.648623	0.991275	0.930039	0.324448	0.504798	0.135744	0.135969	-0.499527		0.02136	0.224203	0.482349			0.02136	1.17749	0.009912	-0.008281	-0.052731	0.034301	1.06667	0.228365	0.717685	-1.10241	-0.956897	0.482942	0.925642	-0.002463	-0.050903	0.864737	-0.958821	-0.1764	-0.026778	-0.090215	0.291187	-0.48654
0.02138	0.142725	0.087851	0.265538	-0.395621	0.189144	0.817043	-0.629154	-0.339145	0.547964	0.440915	0.167902	0.908925	0.663541	0.860692	1.0211	0.84864	0.401552	0.388483	0.086095	0.09506	-0.535482		0.02138	0.287322	0.481868			0.02138	1.10589	0.013996	-0.009754	-0.044929	0.043978	1.10021	0.235057	0.78004	-1.01947	-0.802644	0.483667	0.908086	-0.009086	-0.049104	1.01223	-0.861965	-0.185516	-0.04049	-0.089779	0.369907	-0.418849
0.0214	0.255072	0.231097	0.355511	-0.282476	0.27899	0.831606	-0.608846	-0.235199	0.673936	0.599484	0.342131	0.939157	0.735945	1.05294	1.03336	0.74606	0.465771	0.26534	0.025469	0.063259	-0.546694		0.0214	0.343901	0.485526			0.0214	1.02279	0.017514	-0.01358	-0.038283	0.051308	1.11356	0.242308	0.824791	-0.91168	-0.626244	0.474367	0.875713	-0.012267	-0.045014	1.1362	-0.767151	-0.192891	-0.054201	-0.089219	0.440029	-0.341282
0.02142	0.361426	0.36879	0.44216	-0.176554	0.362695	0.812375	-0.576968	-0.13018	0.782015	0.736791	0.507255	0.943063	0.794894	1.22221	1.02894	0.632574	0.505787	0.147961	-0.043872	0.04053	-0.532259		0.02142	0.391887	0.492937			0.02142	0.928676	0.020545	-0.019117	-0.032276	0.056924	1.1077	0.247638	0.848983	-0.77938	-0.436088	0.458015	0.827352	-0.011358	-0.040188	1.23227	-0.682787	-0.196128	-0.065852	-0.088222	0.502299	-0.256127
0.02144	0.458253	0.498729	0.520802	-0.077121	0.437191	0.762416	-0.545074	-0.026874	0.863972	0.846922	0.65226	0.924104	0.839186	1.36627	1.00999	0.516963	0.511445	0.041524	-0.116473	0.024492	-0.494222		0.02144	0.429274	0.502965			0.02144	0.824055	0.022222	-0.024753	-0.027947	0.061259	1.08344	0.248405	0.851734	-0.626113	-0.238966	0.434007	0.757556	-0.007237	-0.036348	1.29866	-0.612849	-0.193937	-0.073326	-0.086581	0.557213	-0.167732
0.02146	0.544996	0.618277	0.586673	0.017832	0.501768	0.691561	-0.524052	0.071007	0.913053	0.926128	0.768298	0.887693	0.866139	1.48314	0.979637	0.405029	0.479021	-0.058053	-0.187018	0.009154	-0.437495		0.02146	0.454418	0.514765			0.02146	0.709365	0.021848	-0.029006	-0.026854	0.064119	1.04105	0.243004	0.835054	-0.458345	-0.042109	0.400352	0.663212	-0.001224	-0.035367	1.33349	-0.55657	-0.188662	-0.074988	-0.083784	0.603335	-0.081176
0.02148	0.621729	0.725333	0.635446	0.10987	0.556561	0.611403	-0.522651	0.160147	0.925111	0.974788	0.851353	0.839368	0.875142	1.57149	0.941956	0.303158	0.413434	-0.15483	-0.252411	-0.01113	-0.369182		0.02148	0.466956	0.52806			0.02148	0.583914	0.019581	-0.031578	-0.0297	0.064617	0.980893	0.230726	0.801182	-0.284683	0.145223	0.357483	0.548433	0.005362	-0.03837	1.33665	-0.508906	-0.183167	-0.070454	-0.079758	0.638287	-7.90238e-05
0.0215	0.687631	0.817991	0.663361	0.200041	0.600663	0.533575	-0.543449	0.239497	0.902316	0.996572	0.901881	0.783729	0.869132	1.63143	0.90282	0.219726	0.324706	-0.247876	-0.310409	-0.03903	-0.295697		0.0215	0.468505	0.542135			0.0215	0.446344	0.015812	-0.033317	-0.03653	0.06148	0.904003	0.21282	0.751414	-0.114479	0.315346	0.307763	0.423066	0.011054	-0.044999	1.31131	-0.461563	-0.179053	-0.060947	-0.075016	0.660132	0.074545
0.02152	0.742545	0.894312	0.66804	0.289145	0.632406	0.471712	-0.583264	0.309526	0.853243	0.995016	0.921915	0.724228	0.852283	1.66311	0.867289	0.160129	0.221639	-0.334211	-0.358398	-0.074015	-0.220929		0.02152	0.461701	0.555392			0.02152	0.296798	0.011061	-0.035581	-0.047053	0.053515	0.812763	0.191556	0.688412	0.044276	0.464328	0.253894	0.297988	0.014827	-0.053834	1.26136	-0.405025	-0.176945	-0.048826	-0.069668	0.667538	0.14327
0.02154	0.787059	0.95322	0.649568	0.376585	0.65083	0.438442	-0.636745	0.37024	0.787213	0.972411	0.913135	0.662934	0.827709	1.66595	0.835499	0.123671	0.109138	-0.411517	-0.39464	-0.114422	-0.147403		0.02154	0.448518	0.566122			0.02154	0.138453	0.006389	-0.039407	-0.059697	0.040817	0.71078	0.167349	0.616723	0.186802	0.589885	0.199722	0.180426	0.016505	-0.063597	1.19002	-0.331334	-0.175384	-0.036387	-0.06319	0.660897	0.206574
0.02156	0.821955	0.994913	0.61074	0.46071	0.655112	0.439388	-0.69706	0.420012	0.709615	0.931495	0.877812	0.601296	0.797253	1.64	0.804098	0.105785	-0.006693	-0.479355	-0.41889	-0.161189	-0.077468		0.02156	0.429978	0.573427			0.02156	-0.022584	0.003242	-0.04461	-0.070899	0.025306	0.600969	0.139053	0.540395	0.311235	0.689474	0.148902	0.072424	0.016824	-0.073584	1.09884	-0.237749	-0.173915	-0.025209	-0.055053	0.642707	0.263364
0.02158	0.849018	1.02096	0.555807	0.541844	0.644523	0.471287	-0.756292	0.456411	0.623409	0.876338	0.820123	0.541734	0.762231	1.58722	0.771297	0.100396	-0.113247	-0.54028	-0.431854	-0.216395	-0.014066		0.02158	0.407165	0.577418			0.02158	-0.179537	0.002792	-0.049733	-0.076935	0.009541	0.485562	0.105845	0.462753	0.416639	0.761598	0.101681	-0.027538	0.017258	-0.083326	0.986806	-0.129209	-0.171623	-0.01652	-0.045029	0.615918	0.310569
0.0216	0.869362	1.0343	0.488594	0.622446	0.620287	0.524012	-0.806818	0.478509	0.532412	0.811691	0.744955	0.487151	0.7233	1.51142	0.735829	0.102422	-0.193743	-0.597361	-0.434058	-0.279707	0.039133		0.0216	0.381626	0.578326			0.0216	-0.326567	0.005245	-0.052725	-0.076355	-0.004266	0.367434	0.067153	0.388168	0.501391	0.806965	0.053453	-0.124195	0.019062	-0.092512	0.853282	-0.016711	-0.162514	-0.011235	-0.03324	0.582153	0.344902
0.02162	0.880742	1.03805	0.411924	0.702414	0.585651	0.584839	-0.843242	0.487015	0.440086	0.743004	0.65477	0.438162	0.680083	1.41713	0.692676	0.109334	-0.234823	-0.64983	-0.425218	-0.349288	0.07837		0.02162	0.354374	0.575662			0.02162	-0.457568	0.010043	-0.051673	-0.069894	-0.014692	0.24977	0.021162	0.32246	0.564163	0.826717	-0.002846	-0.223181	0.022569	-0.100435	0.701127	0.088233	-0.141782	-0.009929	-0.020615	0.541265	0.365291
0.02164	0.878856	1.03433	0.328502	0.776612	0.543542	0.641678	-0.862989	0.48382	0.347504	0.676528	0.549817	0.391509	0.631815	1.30816	0.63488	0.119555	-0.233811	-0.695109	-0.407275	-0.421699	0.100241		0.02164	0.32507	0.568932			0.02164	-0.566017	0.016675	-0.045952	-0.058548	-0.02166	0.13547	-0.034922	0.271352	0.605771	0.821149	-0.072709	-0.325519	0.02717	-0.10588	0.537283	0.176321	-0.111318	-0.012486	-0.008665	0.491947	0.372633
0.02166	0.860842	1.02442	0.241172	0.837802	0.49531	0.683151	-0.863252	0.473354	0.253828	0.616982	0.43112	0.342822	0.577954	1.18795	0.557457	0.132515	-0.19938	-0.732855	-0.385642	-0.489322	0.104079		0.02166	0.292872	0.558054			0.02166	-0.648159	0.024667	-0.036742	-0.043228	-0.025968	0.026524	-0.102494	0.238384	0.626239	0.792218	-0.156304	-0.426615	0.031308	-0.107828	0.370264	0.241209	-0.07788	-0.017493	0.002165	0.43287	0.367434
0.02168	0.827179	1.00966	0.152625	0.880799	0.441942	0.699992	-0.838606	0.461055	0.156841	0.564943	0.300534	0.29095	0.518679	1.06045	0.45979	0.150317	-0.144602	-0.763061	-0.364982	-0.541444	0.094924		0.02168	0.257999	0.542721			0.02168	-0.704571	0.033095	-0.026178	-0.026693	-0.028357	-0.076291	-0.180232	0.223792	0.623548	0.74575	-0.24676	-0.520411	0.033271	-0.105355	0.205183	0.282092	-0.050462	-0.023221	0.012899	0.363023	0.349773
0.0217	0.780869	0.992396	0.066014	0.904193	0.385713	0.687574	-0.783709	0.450538	0.054509	0.51725	0.160174	0.236851	0.455066	0.929877	0.346525	0.174304	-0.080054	-0.783391	-0.347179	-0.569964	0.081305		0.0217	0.221851	0.52289			0.0217	-0.737894	0.040685	-0.01629	-0.013614	-0.029526	-0.172467	-0.264227	0.224096	0.599681	0.688069	-0.333088	-0.60164	0.03244	-0.097907	0.043702	0.304053	-0.035047	-0.028695	0.024338	0.282027	0.320634
0.02172	0.724828	0.975579	-0.015198	0.909694	0.330945	0.646107	-0.697318	0.443748	-0.053438	0.469483	0.01284	0.179184	0.388346	0.80003	0.225595	0.198424	-0.012367	-0.790627	-0.332131	-0.571007	0.069682		0.02172	0.185829	0.49965			0.02172	-0.751443	0.046338	-0.008107	-0.007932	-0.03019	-0.26163	-0.35014	0.232771	0.562316	0.621263	-0.403534	-0.666479	0.029348	-0.086467	-0.110872	0.315575	-0.031761	-0.033188	0.036499	0.192118	0.281883
0.02174	0.660125	0.960535	-0.08878	0.900792	0.282561	0.577862	-0.581899	0.440791	-0.167239	0.4186	-0.139	0.114646	0.320394	0.673408	0.105433	0.209891	0.056243	-0.781025	-0.315686	-0.542456	0.062747		0.02174	0.150854	0.474576			0.02174	-0.749082	0.050234	-0.001196	-0.011341	-0.030789	-0.344704	-0.435801	0.242212	0.517754	0.543047	-0.446843	-0.714561	0.025036	-0.073425	-0.25225	0.326326	-0.037845	-0.035947	0.049429	0.097896	0.236681
0.02176	0.58605	0.94583	-0.154112	0.880777	0.243455	0.486345	-0.442504	0.439795	-0.287327	0.364278	-0.293571	0.04115	0.254364	0.550821	-0.007347	0.198907	0.128065	-0.748233	-0.289727	-0.487158	0.061005		0.02176	0.11766	0.449665			0.02176	-0.73431	0.054239	0.005513	-0.022695	-0.031008	-0.424338	-0.521138	0.245773	0.467448	0.450983	-0.455026	-0.748927	0.020737	-0.061262	-0.375609	0.345303	-0.050725	-0.036466	0.063027	0.003315	0.189073
0.02178	0.500703	0.928891	-0.211348	0.851948	0.213925	0.378754	-0.287536	0.438932	-0.410178	0.308246	-0.448929	-0.041627	0.192763	0.432171	-0.107546	0.163534	0.205401	-0.686966	-0.246548	-0.415531	0.06322		0.02178	0.0867752	0.428415			0.02178	-0.709736	0.060235	0.012557	-0.03744	-0.029241	-0.503373	-0.607229	0.23997	0.412829	0.346245	-0.426693	-0.776104	0.017557	-0.052249	-0.481131	0.376834	-0.068022	-0.03451	0.076502	-0.089748	0.141099
0.0218	0.403494	0.907122	-0.260992	0.817092	0.192535	0.264197	-0.127908	0.437464	-0.527675	0.253009	-0.602856	-0.132703	0.13624	0.317474	-0.188785	0.106286	0.287282	-0.598278	-0.181862	-0.341112	0.06659		0.0218	0.0584102	0.415242			0.0218	-0.676598	0.068498	0.020285	-0.049512	-0.024007	-0.582215	-0.693636	0.224692	0.358216	0.232784	-0.367292	-0.806074	0.016086	-0.048421	-0.572139	0.417619	-0.086949	-0.030195	0.088718	-0.180137	0.091393
0.02182	0.298131	0.877026	-0.303635	0.778908	0.176917	0.150436	0.025187	0.435141	-0.632469	0.200748	-0.752428	-0.228924	0.084656	0.207302	-0.24651	0.032791	0.37135	-0.486978	-0.097305	-0.273538	0.068173		0.02182	0.032618	0.41312			0.02182	-0.634483	0.077706	0.029551	-0.05471	-0.01548	-0.657887	-0.77482	0.200739	0.307931	0.115213	-0.285873	-0.846941	0.016281	-0.050282	-0.652435	0.4594	-0.10547	-0.024149	0.098846	-0.265139	0.037409
0.02184	0.191204	0.834704	-0.3392	0.737571	0.164375	0.044047	0.162488	0.431674	-0.722071	0.15285	-0.893216	-0.325691	0.038017	0.102161	-0.281569	-0.049725	0.45702	-0.356691	0.000904	-0.215798	0.066115		0.02184	0.00948424	0.42199			0.02184	-0.582198	0.085836	0.040492	-0.051944	-0.004575	-0.726049	-0.841445	0.169544	0.263179	1.04983e-05	-0.192035	-0.901247	0.017688	-0.056127	-0.725422	0.492623	-0.121567	-0.017816	0.10655	-0.34106	-0.021531
0.02186	0.088365	0.776978	-0.367056	0.691771	0.151402	-0.049428	0.277624	0.426064	-0.797662	0.110522	-1.01961	-0.419731	-0.002768	0.002072	-0.296002	-0.135171	0.546191	-0.210185	0.107599	-0.169345	0.059669		0.02186	-0.0108907	0.439474			0.02186	-0.518401	0.091228	0.051198	-0.042552	0.007365	-0.78332	-0.88501	0.13455	0.221874	-0.10378	-0.096591	-0.96728	0.019618	-0.063343	-0.793386	0.509003	-0.131985	-0.012702	0.111829	-0.406226	-0.083553
0.02188	-0.007646	0.702105	-0.387727	0.642027	0.134053	-0.126525	0.366257	0.417659	-0.861091	0.074816	-1.1261	-0.508575	-0.035946	-0.092806	-0.290908	-0.21711	0.638442	-0.053169	0.218594	-0.135652	0.049087		0.02188	-0.0285818	0.462357			0.02188	-0.442231	0.093312	0.059223	-0.029312	0.018458	-0.827259	-0.90158	0.100539	0.181511	-0.187606	-0.010051	-1.0395	0.020917	-0.070283	-0.856755	0.505307	-0.135457	-0.008825	0.114562	-0.461095	-0.145909
0.0219	-0.096256	0.611226	-0.403186	0.591616	0.110512	-0.1874	0.426017	0.408499	-0.914085	0.045747	-1.20812	-0.587736	-0.059818	-0.182264	-0.269083	-0.288507	0.727867	0.105537	0.327102	-0.111809	0.035851		0.0219	-0.0437283	0.487225			0.0219	-0.354527	0.092442	0.063676	-0.01552	0.027609	-0.8556	-0.892731	0.072223	0.143003	-0.245906	0.062025	-1.11049	0.02009	-0.076936	-0.913081	0.484824	-0.132268	-0.004793	0.114423	-0.505741	-0.206708
0.02192	-0.177447	0.508116	-0.415265	0.544609	0.081749	-0.234927	0.458169	0.401692	-0.957941	0.021881	-1.2622	-0.651817	-0.072767	-0.266776	-0.234599	-0.345627	0.808886	0.258431	0.424226	-0.09231	0.022313		0.02192	-0.056267	0.511007			0.02192	-0.258007	0.089321	0.065305	-0.004254	0.035102	-0.866898	-0.862378	0.053042	0.110385	-0.277628	0.118094	-1.17491	0.016116	-0.083992	-0.957184	0.454177	-0.118378	0.001027	0.111844	-0.539644	-0.26571
0.02194	-0.252077	0.398012	-0.424941	0.50308	0.050284	-0.27027	0.467424	0.397967	-0.992317	-8.51285e-05	-1.28675	-0.697864	-0.073978	-0.346697	-0.191167	-0.388757	0.879502	0.401101	0.502749	-0.073565	0.011314		0.02194	-0.0660491	0.531504			0.02194	-0.155971	0.084904	0.065813	0.002774	0.041575	-0.86096	-0.813183	0.045188	0.085593	-0.286377	0.157932	-1.22638	0.008859	-0.091217	-0.983652	0.420308	-0.087236	0.00909	0.108022	-0.562551	-0.323574
0.02196	-0.321513	0.287473	-0.433163	0.466235	0.019688	-0.2896	0.460036	0.396158	-1.01635	-0.024998	-1.28289	-0.725758	-0.064928	-0.420666	-0.142022	-0.417053	0.936544	0.528613	0.561302	-0.052454	0.005131		0.02196	-0.0728676	0.547181			0.02196	-0.050872	0.080356	0.066891	0.00653	0.047324	-0.838247	-0.746452	0.051427	0.067121	-0.277669	0.18324	-1.25335	-0.001213	-0.096704	-0.990557	0.389174	-0.036491	0.017555	0.104027	-0.574554	-0.379771
0.02198	-0.385559	0.182698	-0.442104	0.431756	-0.006659	-0.286953	0.444192	0.394847	-1.03053	-0.056424	-1.25371	-0.737177	-0.048708	-0.485934	-0.09128	-0.425416	0.973739	0.634864	0.604075	-0.022207	0.00435		0.02198	-0.0762925	0.556872			0.02198	0.056257	0.076818	0.06905	0.009512	0.052396	-0.800381	-0.664335	0.074877	0.053257	-0.25859	0.196847	-1.24487	-0.013167	-0.098107	-0.980444	0.363528	0.03164	0.023509	0.100713	-0.576796	-0.431437
0.022	-0.442383	0.087216	-0.454177	0.397608	-0.026603	-0.262527	0.43049	0.392245	-1.03517	-0.094538	-1.20294	-0.734627	-0.028245	-0.540428	-0.045135	-0.408608	0.984638	0.716585	0.635654	0.025815	0.009031		0.022	-0.0760047	0.560004			0.022	0.164895	0.074818	0.071769	0.01346	0.055794	-0.750629	-0.570336	0.11552	0.042228	-0.237535	0.199627	-1.19622	-0.025479	-0.094404	-0.957876	0.341884	0.112634	0.025093	0.098229	-0.570906	-0.475645
0.02202	-0.48991	0.003378	-0.469708	0.363314	-0.038778	-0.224745	0.426987	0.386763	-1.02919	-0.136342	-1.13441	-0.719588	-0.005929	-0.583629	-0.008434	-0.367896	0.965111	0.775181	0.658945	0.094366	0.018925		0.02202	-0.0721709	0.556848			0.02202	0.273166	0.073974	0.074605	0.019321	0.055315	-0.692346	-0.467029	0.168384	0.031751	-0.219356	0.190916	-1.10807	-0.036303	-0.086125	-0.926804	0.320449	0.200043	0.021785	0.09549	-0.557826	-0.511754
0.02204	-0.527408	-0.064966	-0.487148	0.328731	-0.042529	-0.183197	0.432668	0.378404	-1.01158	-0.176913	-1.05153	-0.691908	0.01596	-0.615182	0.018298	-0.313054	0.914026	0.81588	0.677667	0.17948	0.032382		0.02204	-0.0653299	0.548343			0.02204	0.377847	0.073555	0.077611	0.027618	0.049916	-0.627533	-0.354421	0.226463	0.021122	-0.205076	0.17401	-0.984561	-0.044164	-0.074408	-0.888628	0.295859	0.286471	0.013846	0.091226	-0.537799	-0.539689
0.02206	-0.555563	-0.114157	-0.503955	0.292656	-0.038765	-0.143297	0.439398	0.368343	-0.981807	-0.211644	-0.957174	-0.651793	0.035277	-0.634084	0.035375	-0.254677	0.833777	0.843604	0.695944	0.277269	0.047352		0.02206	-0.0560915	0.535514			0.02206	0.475813	0.072879	0.081023	0.038213	0.041476	-0.557573	-0.231756	0.284056	0.01224	-0.197151	0.159074	-0.832125	-0.048565	-0.060171	-0.841662	0.267585	0.36475	0.002377	0.085819	-0.510454	-0.558495
0.02208	-0.574919	-0.143571	-0.516042	0.254686	-0.029681	-0.106565	0.438975	0.356362	-0.938854	-0.238072	-0.854096	-0.601221	0.050867	-0.639536	0.04245	-0.196101	0.73126	0.859368	0.715863	0.38558	0.061405		0.02208	-0.0448496	0.519186			0.02208	0.565184	0.071445	0.084913	0.050457	0.032973	-0.484256	-0.100836	0.336393	0.00663	-0.198811	0.157878	-0.660062	-0.049623	-0.044758	-0.781195	0.238707	0.428494	-0.010698	0.08119	-0.476452	-0.567227
0.0221	-0.586386	-0.154929	-0.518509	0.21568	-0.017443	-0.074378	0.425992	0.340537	-0.881999	-0.255022	-0.745372	-0.542895	0.063317	-0.631191	0.042341	-0.138077	0.61806	0.862813	0.737757	0.501497	0.071399		0.0221	-0.0317528	0.500459			0.0221	0.646121	0.068791	0.089077	0.062945	0.02617	-0.408765	0.033708	0.37772	0.000927	-0.210274	0.174299	-0.479916	-0.047071	-0.030311	-0.700788	0.213238	0.472712	-0.023442	0.078511	-0.438633	-0.565421
0.02212	-0.591598	-0.150922	-0.508133	0.175825	-0.004091	-0.049337	0.399016	0.320378	-0.812493	-0.260282	-0.634689	-0.479155	0.073737	-0.609857	0.042388	-0.085412	0.507627	0.856644	0.760443	0.620644	0.075871		0.02212	-0.0168284	0.481028			0.02212	0.719996	0.064338	0.092789	0.0738	0.022071	-0.330895	0.166714	0.401164	-0.011353	-0.229528	0.203186	-0.300503	-0.040388	-0.017804	-0.596974	0.193622	0.495163	-0.034636	0.077273	-0.39898	-0.553659
0.02214	-0.591019	-0.135937	-0.484573	0.135553	0.009599	-0.032114	0.361986	0.297658	-0.732716	-0.251455	-0.526818	-0.411515	0.081904	-0.578804	0.05052	-0.043264	0.409941	0.847077	0.780269	0.736076	0.075523		0.02214	-0.000100429	0.462427			0.02214	0.788107	0.057997	0.094691	0.081705	0.021208	-0.250631	0.293931	0.402057	-0.033872	-0.253934	0.239714	-0.125732	-0.029573	-0.006272	-0.472495	0.181963	0.496881	-0.04383	0.076116	-0.355655	-0.533678
0.02216	-0.583499	-0.11547	-0.448963	0.096605	0.025273	-0.019723	0.320235	0.274478	-0.644529	-0.22854	-0.426581	-0.339984	0.086834	-0.542299	0.070599	-0.012981	0.329995	0.839327	0.791607	0.838301	0.071363		0.02216	0.0181928	0.444776			0.02216	0.850966	0.050562	0.093524	0.086191	0.022517	-0.169531	0.412099	0.381876	-0.066986	-0.280652	0.285108	0.039253	-0.015068	0.005118	-0.333988	0.180261	0.478909	-0.051134	0.073377	-0.30491	-0.506959
0.02218	-0.567987	-0.093767	-0.402696	0.059556	0.044793	-0.009185	0.274893	0.252344	-0.549754	-0.193758	-0.335718	-0.263461	0.088053	-0.503143	0.102132	0.006262	0.270911	0.833155	0.790445	0.918231	0.063116		0.02218	0.0373534	0.426725			0.02218	0.907731	0.043507	0.088694	0.087509	0.023794	-0.089957	0.518778	0.346747	-0.11044	-0.307595	0.341293	0.185938	0.002415	0.015792	-0.188806	0.188058	0.441862	-0.056403	0.06703	-0.244616	-0.473739
0.0222	-0.544399	-0.07327	-0.348403	0.022797	0.068523	-0.002866	0.224921	0.232324	-0.450455	-0.150467	-0.252069	-0.18088	0.085507	-0.462525	0.141792	0.016518	0.235507	0.8228	0.776778	0.969244	0.047818		0.0222	0.0561521	0.406675			0.0222	0.956478	0.038228	0.079993	0.086626	0.023721	-0.013433	0.61347	0.303597	-0.163558	-0.331445	0.40264	0.31037	0.021376	0.02457	-0.04421	0.203344	0.389778	-0.058645	0.055342	-0.17559	-0.43375
0.02222	-0.512542	-0.055433	-0.290052	-0.015095	0.095074	-0.006636	0.171449	0.215856	-0.349438	-0.103563	-0.172745	-0.091678	0.079689	-0.420526	0.184177	0.022553	0.223468	0.80251	0.750797	0.989404	0.022638		0.02222	0.0733289	0.383932			0.02222	0.995105	0.034995	0.067148	0.08505	0.022312	0.059929	0.698297	0.259285	-0.223327	-0.345486	0.457637	0.416457	0.039616	0.030507	0.094279	0.224441	0.329262	-0.05682	0.038575	-0.100974	-0.38836
0.02224	-0.471791	-0.041127	-0.230681	-0.054009	0.120891	-0.02268	0.117662	0.204329	-0.250055	-0.059171	-0.096331	0.003466	0.07159	-0.376303	0.223779	0.031365	0.228922	0.771666	0.711413	0.982433	-0.010901		0.02224	0.088308	0.359149			0.02224	1.0227	0.033045	0.050484	0.084127	0.019923	0.130524	0.776044	0.219098	-0.283481	-0.343509	0.496584	0.509731	0.055213	0.03306	0.223343	0.248047	0.266402	-0.051009	0.018643	-0.024003	-0.341263
0.02226	-0.421855	-0.030004	-0.171465	-0.092601	0.141693	-0.047906	0.067928	0.197692	-0.15389	-0.022914	-0.021845	0.102455	0.061862	-0.32905	0.256881	0.047811	0.242036	0.732194	0.66132	0.953655	-0.048688		0.02226	0.101205	0.333709			0.02226	1.03997	0.030999	0.031587	0.084221	0.016963	0.198621	0.847709	0.184665	-0.336563	-0.323817	0.513679	0.591815	0.066825	0.032913	0.339821	0.269045	0.206761	-0.042721	-0.002927	0.052888	-0.296063
0.02228	-0.362644	-0.020313	-0.11349	-0.128435	0.154813	-0.078033	0.028386	0.195331	-0.060811	0.000955	0.052739	0.203219	0.050462	-0.279247	0.282682	0.072838	0.253101	0.68577	0.607112	0.906847	-0.087327		0.02228	0.112569	0.309083			0.02228	1.04776	0.026894	0.012167	0.085232	0.014241	0.264677	0.911082	0.154894	-0.375899	-0.28764	0.50571	0.661483	0.073348	0.032544	0.441646	0.284378	0.156792	-0.034089	-0.02496	0.128091	-0.254404
0.0223	-0.294595	-0.0109	-0.058346	-0.158401	0.159702	-0.10924	0.004033	0.197074	0.029797	0.009568	0.129563	0.304048	0.03729	-0.228543	0.301743	0.104632	0.256398	0.635478	0.553792	0.844426	-0.123963		0.0223	0.123026	0.286737			0.0223	1.04571	0.019054	-0.006914	0.087403	0.013068	0.329053	0.961886	0.127804	-0.396039	-0.236043	0.473071	0.718272	0.073986	0.03447	0.528839	0.294445	0.12357	-0.026854	-0.045678	0.202538	-0.216334
0.02232	-0.219507	-0.002528	-0.006522	-0.180024	0.157043	-0.136454	-0.007375	0.202304	0.119766	0.001637	0.208544	0.402195	0.022964	-0.178545	0.31176	0.138858	0.249836	0.586484	0.502116	0.768694	-0.1555		0.02232	0.132655	0.268087			0.02232	1.03309	0.007218	-0.025385	0.090425	0.014506	0.391322	0.997464	0.101599	-0.393424	-0.169704	0.42057	0.763725	0.068941	0.039325	0.602605	0.301185	0.11159	-0.021745	-0.063134	0.278728	-0.181205
0.02234	-0.140517	0.003245	0.042978	-0.191719	0.147642	-0.151986	-0.013839	0.209438	0.211216	-0.020852	0.287699	0.492524	0.008293	-0.129813	0.3093	0.172451	0.233121	0.544245	0.44935	0.683965	-0.178697		0.02234	0.141335	0.254239			0.02234	1.00982	-0.006943	-0.043183	0.092746	0.018581	0.450239	1.0182	0.075336	-0.36721	-0.089991	0.354784	0.799763	0.059666	0.046148	0.664649	0.305639	0.119929	-0.018588	-0.07581	0.357177	-0.148373
0.02236	-0.061667	0.00573	0.091401	-0.192802	0.132009	-0.148038	-0.020512	0.216237	0.304167	-0.051143	0.364969	0.568394	-0.00618	-0.082314	0.295778	0.205588	0.206942	0.511632	0.393097	0.596339	-0.191121		0.02236	0.149453	0.245567			0.02236	0.975554	-0.020314	-0.05991	0.092824	0.023993	0.504469	1.02518	0.048523	-0.318661	0.001688	0.281363	0.826674	0.048158	0.053244	0.716423	0.30532	0.142337	-0.017066	-0.082424	0.435652	-0.116655
0.02238	0.012611	0.005562	0.139242	-0.186336	0.110633	-0.123188	-0.025617	0.22028	0.397048	-0.080223	0.438453	0.624706	-0.019139	-0.036807	0.277436	0.238039	0.171248	0.4878	0.335415	0.509693	-0.192524		0.02238	0.157349	0.241819			0.02238	0.929561	-0.030216	-0.07447	0.090192	0.028823	0.553187	1.01789	0.018889	-0.248903	0.104323	0.206084	0.843759	0.036068	0.058648	0.760127	0.295799	0.170837	-0.016509	-0.082007	0.511465	-0.083354
0.0224	0.078155	0.002866	0.185675	-0.178376	0.083745	-0.084552	-0.025183	0.219543	0.488034	-0.099965	0.506505	0.659167	-0.028137	0.00539	0.26062	0.268501	0.126235	0.46945	0.282561	0.424261	-0.183765		0.0224	0.164797	0.242391			0.0224	0.872594	-0.035682	-0.085467	0.085076	0.031858	0.59568	0.995095	-0.017741	-0.159425	0.214501	0.137158	0.84921	0.024404	0.061102	0.79741	0.275609	0.199301	-0.015176	-0.074758	0.582838	-0.045296
0.02242	0.132221	-0.004597	0.228183	-0.172088	0.051984	-0.042737	-0.020256	0.212801	0.57483	-0.104192	0.566652	0.671079	-0.030983	0.043438	0.248734	0.294797	0.076411	0.452158	0.242244	0.341666	-0.164976		0.02242	0.171303	0.246012			0.02242	0.807088	-0.036825	-0.092612	0.078218	0.032769	0.630732	0.957109	-0.062763	-0.054952	0.324727	0.083812	0.841175	0.013727	0.060877	0.827037	0.247768	0.222717	-0.010656	-0.062358	0.647593	-0.00073
0.02244	0.174201	-0.020166	0.263803	-0.167859	0.017229	-0.006718	-0.017286	0.20001	0.656141	-0.090058	0.614689	0.660773	-0.026997	0.077182	0.242424	0.31147	0.030407	0.432602	0.220027	0.266264	-0.136555		0.02244	0.176266	0.250828			0.02244	0.734413	-0.033933	-0.097698	0.071031	0.032133	0.656963	0.90547	-0.113012	0.056073	0.427013	0.051702	0.822521	0.004159	0.05986	0.847796	0.21808	0.235378	-0.001039	-0.047308	0.702585	0.05019
0.02246	0.205095	-0.045772	0.291028	-0.167735	-0.018212	0.017713	-0.022032	0.182363	0.732695	-0.058984	0.647777	0.630962	-0.016609	0.107447	0.239863	0.312095	-0.00543	0.410064	0.215632	0.199799	-0.10077		0.02246	0.178904	0.255812			0.02246	0.653447	-0.027338	-0.103135	0.064866	0.031421	0.67383	0.843271	-0.163819	0.162491	0.516531	0.037899	0.79806	-0.00442	0.060747	0.86046	0.19196	0.234547	0.013992	-0.032258	0.745088	0.105651
0.02248	0.226635	-0.081045	0.310239	-0.175019	-0.051815	0.027933	-0.035551	0.161116	0.80386	-0.016173	0.667026	0.58785	-0.000357	0.135856	0.23738	0.297201	-0.030913	0.385435	0.223351	0.140509	-0.061686		0.02248	0.178659	0.261556			0.02248	0.563061	-0.01813	-0.109861	0.060501	0.031627	0.681521	0.776035	-0.211839	0.253019	0.592591	0.031618	0.767758	-0.011912	0.065545	0.865381	0.172233	0.225024	0.032732	-0.019444	0.773755	0.163017
0.0225	0.241114	-0.123892	0.323283	-0.191833	-0.081473	0.023805	-0.056851	0.136534	0.865428	0.03064	0.676085	0.539307	0.021075	0.163277	0.232109	0.27573	-0.048571	0.362091	0.23666	0.08716	-0.023769		0.0225	0.175615	0.269139			0.0225	0.464531	-0.008819	-0.117612	0.057866	0.032075	0.680587	0.708358	-0.258094	0.320016	0.657351	0.022741	0.729234	-0.018115	0.074925	0.862592	0.160139	0.214679	0.052085	-0.009931	0.789177	0.220366
0.02252	0.250948	-0.171023	0.332407	-0.218311	-0.106778	0.005846	-0.086021	0.10856	0.913094	0.074809	0.679326	0.492131	0.046199	0.18875	0.22271	0.256106	-0.061924	0.346366	0.250956	0.040609	0.009003		0.02252	0.170179	0.279043			0.02252	0.361422	-0.002603	-0.126195	0.056016	0.030638	0.672524	0.640569	-0.307096	0.360452	0.711383	0.004696	0.683078	-0.022882	0.087918	0.854051	0.156691	0.20686	0.069036	-0.003604	0.793657	0.276275
0.02254	0.256402	-0.217825	0.339249	-0.252754	-0.12883	-0.02567	-0.122012	0.077611	0.945621	0.114706	0.680724	0.450984	0.072391	0.210296	0.206453	0.24107	-0.07625	0.342547	0.261951	0.002421	0.033969		0.02254	0.162526	0.290936			0.02254	0.258657	-0.001706	-0.135477	0.053945	0.024836	0.659085	0.569603	-0.360088	0.375067	0.753434	-0.028568	0.63246	-0.025903	0.10153	0.841022	0.16195	0.199289	0.081674	-0.00023	0.789443	0.328446
0.02256	0.255416	-0.259112	0.344063	-0.293281	-0.149458	-0.069949	-0.160108	0.044298	0.963454	0.152603	0.682442	0.417799	0.096755	0.226289	0.177381	0.230232	-0.093264	0.34819	0.265294	-0.026297	0.050827		0.02256	0.152551	0.30359			0.02256	0.160835	-0.006473	-0.144756	0.050408	0.013324	0.640874	0.493003	-0.411814	0.367993	0.785069	-0.078231	0.580394	-0.026969	0.112031	0.821951	0.172683	0.189203	0.089365	0.000178	0.778018	0.374437
0.02258	0.247258	-0.29154	0.345582	-0.337642	-0.169797	-0.122844	-0.192195	0.009179	0.967055	0.191067	0.684464	0.391644	0.11764	0.235947	0.130623	0.219945	-0.109994	0.357086	0.259242	-0.045028	0.059423		0.02258	0.140339	0.315263			0.02258	0.071383	-0.015787	-0.152746	0.043664	-0.003975	0.61818	0.411805	-0.453981	0.345614	0.808526	-0.1371	0.525846	-0.026336	0.11693	0.794838	0.182644	0.177974	0.092345	-0.002434	0.760028	0.412607
0.0226	0.233389	-0.3151	0.343123	-0.380738	-0.188816	-0.175635	-0.210249	-0.027095	0.957695	0.231472	0.686124	0.369195	0.134384	0.238966	0.068248	0.204418	-0.125412	0.364258	0.244075	-0.053871	0.059137		0.0226	0.126551	0.324453			0.0226	-0.006585	-0.02779	-0.158312	0.032963	-0.026523	0.592127	0.328844	-0.479875	0.314411	0.822268	-0.196009	0.464489	-0.0243	0.115194	0.757213	0.185392	0.169318	0.091129	-0.008198	0.734397	0.44206
0.02262	0.21499	-0.332097	0.337829	-0.415599	-0.204358	-0.219828	-0.212831	-0.063609	0.93785	0.273587	0.687553	0.345749	0.14575	0.235493	-0.002064	0.182409	-0.140625	0.365863	0.219251	-0.054912	0.052523		0.02262	0.112044	0.330401			0.02262	-0.070719	-0.040473	-0.161138	0.01922	-0.052144	0.5639	0.246274	-0.488845	0.28054	0.823421	-0.248595	0.398361	-0.021127	0.106797	0.705623	0.176105	0.164518	0.086324	-0.017031	0.698885	0.463826
0.02264	0.192646	-0.345488	0.331157	-0.437419	-0.216081	-0.250701	-0.205882	-0.098674	0.910442	0.316129	0.689902	0.317796	0.150421	0.226538	-0.072493	0.158894	-0.155646	0.360955	0.185713	-0.052572	0.044813		0.02264	0.0976405	0.333389			0.02264	-0.120742	-0.051808	-0.161557	0.003753	-0.077297	0.533953	0.164254	-0.488033	0.250337	0.811757	-0.291198	0.335411	-0.017249	0.092903	0.637709	0.154566	0.161117	0.078341	-0.028205	0.652798	0.479868
0.02266	0.167164	-0.357109	0.323282	-0.445784	-0.226017	-0.265977	-0.196433	-0.129364	0.879881	0.357446	0.694689	0.28451	0.148711	0.213663	-0.137989	0.140521	-0.171226	0.353755	0.147203	-0.050783	0.039744		0.02266	0.0842803	0.334591			0.02266	-0.158994	-0.059763	-0.159709	-0.012206	-0.099568	0.501725	0.080964	-0.485492	0.228368	0.789971	-0.321644	0.277634	-0.01286	0.075527	0.554165	0.126649	0.156037	0.067645	-0.040205	0.599115	0.490449
0.02268	0.13889	-0.366775	0.313113	-0.442807	-0.235944	-0.264768	-0.189053	-0.152679	0.85322	0.395181	0.702551	0.246022	0.142343	0.198614	-0.19768	0.132245	-0.190611	0.347137	0.104477	-0.051902	0.038237		0.02268	0.072372	0.335351			0.02268	-0.190325	-0.063483	-0.154835	-0.027313	-0.117499	0.465507	-0.004714	-0.481773	0.216025	0.760538	-0.337405	0.221236	-0.008123	0.056535	0.458713	0.099507	0.148261	0.055569	-0.050923	0.542747	0.495418
0.0227	0.107526	-0.373455	0.299979	-0.429815	-0.245478	-0.247955	-0.186308	-0.167877	0.836968	0.427362	0.712743	0.201822	0.133322	0.183237	-0.254414	0.134878	-0.214161	0.336202	0.055548	-0.058207	0.03949		0.0227	0.0614956	0.336457			0.0227	-0.219749	-0.063775	-0.145741	-0.040871	-0.129313	0.423217	-0.091175	-0.471023	0.212978	0.724719	-0.337711	0.163581	-0.003843	0.036996	0.35491	0.07578	0.139123	0.044044	-0.058327	0.486611	0.496606
0.02272	0.073943	-0.376237	0.285056	-0.407772	-0.252515	-0.21801	-0.18877	-0.176817	0.831492	0.453747	0.723305	0.151403	0.123549	0.169135	-0.310486	0.14484	-0.234792	0.312449	0.00469	-0.069896	0.042352		0.02272	0.0514603	0.337728			0.02272	-0.249339	-0.061999	-0.131534	-0.052546	-0.134192	0.373756	-0.175061	-0.447236	0.218287	0.683644	-0.32537	0.103749	-0.0008	0.017568	0.24372	0.055285	0.130469	0.035385	-0.06153	0.430427	0.496686
0.02274	0.042038	-0.374473	0.270093	-0.379415	-0.255124	-0.177855	-0.194829	-0.181371	0.830609	0.473999	0.731063	0.096217	0.114133	0.157605	-0.364948	0.157801	-0.244537	0.271591	-0.037276	-0.08274	0.04673		0.02274	0.0428243	0.338097			0.02274	-0.278913	-0.059228	-0.112071	-0.060568	-0.133333	0.318063	-0.253743	-0.408205	0.229917	0.637015	-0.303494	0.04279	0.001195	-0.000772	0.125385	0.040259	0.121524	0.032233	-0.061158	0.373217	0.496623
0.02276	0.017944	-0.367902	0.255393	-0.348596	-0.253544	-0.130171	-0.20172	-0.181415	0.827533	0.485771	0.732497	0.040867	0.104851	0.149777	-0.4154	0.169913	-0.242159	0.215711	-0.062922	-0.09132	0.05222		0.02276	0.0360632	0.336452			0.02276	-0.30914	-0.055754	-0.088691	-0.062076	-0.129139	0.258898	-0.326436	-0.356143	0.245863	0.583468	-0.272699	-0.017058	0.002593	-0.017053	0.001664	0.035267	0.109819	0.035803	-0.058566	0.315788	0.495685
0.02278	0.006018	-0.35654	0.240119	-0.318757	-0.249327	-0.07746	-0.208252	-0.176406	0.818985	0.486464	0.724671	-0.009646	0.094617	0.145968	-0.459016	0.177047	-0.232276	0.151547	-0.072065	-0.092001	0.05623		0.02278	0.0309486	0.332236			0.02278	-0.341772	-0.051568	-0.063983	-0.055551	-0.123934	0.199118	-0.392903	-0.295863	0.26625	0.523713	-0.231199	-0.076568	0.003232	-0.030402	-0.124247	0.043566	0.094255	0.044191	-0.054847	0.260226	0.492587
0.0228	0.006336	-0.340613	0.222904	-0.29192	-0.242708	-0.0223	-0.216585	-0.167656	0.803652	0.475365	0.706054	-0.053188	0.082342	0.144607	-0.492954	0.17812	-0.220075	0.087618	-0.068126	-0.083556	0.057999		0.0228	0.0269198	0.325335			0.0228	-0.377456	-0.047289	-0.040563	-0.041848	-0.118976	0.140286	-0.452518	-0.232045	0.291326	0.460575	-0.178093	-0.139987	0.002831	-0.039522	-0.24745	0.06435	0.075386	0.053336	-0.050237	0.209277	0.486057
0.02282	0.016734	-0.320599	0.202294	-0.268366	-0.232917	0.032635	-0.228933	-0.158088	0.780331	0.453028	0.67822	-0.089109	0.067745	0.142726	-0.516306	0.177199	-0.206646	0.031846	-0.056395	-0.068507	0.060834		0.02282	0.0237012	0.316008			0.02282	-0.415236	-0.043685	-0.02037	-0.02405	-0.114357	0.08354	-0.504021	-0.167167	0.318021	0.396226	-0.116755	-0.209431	0.001538	-0.043303	-0.36138	0.093373	0.056743	0.059659	-0.043931	0.166298	0.475522
0.02284	0.034841	-0.296894	0.178458	-0.247686	-0.219327	0.083938	-0.244698	-0.150665	0.748429	0.420113	0.645123	-0.116814	0.051457	0.138095	-0.530451	0.178853	-0.190355	-0.008828	-0.042688	-0.052899	0.0663		0.02284	0.0211572	0.304776			0.02284	-0.453201	-0.041159	-0.004671	-0.006839	-0.109903	0.031068	-0.545652	-0.100846	0.340789	0.331735	-0.053328	-0.28079	0.000136	-0.041683	-0.459953	0.125781	0.044036	0.061262	-0.034931	0.132404	0.460542
0.02286	0.057828	-0.269295	0.153085	-0.22948	-0.201308	0.128502	-0.261804	-0.147144	0.708451	0.377654	0.609828	-0.136948	0.03473	0.130797	-0.53839	0.183592	-0.172625	-0.030247	-0.029984	-0.044804	0.071616		0.02286	0.0187645	0.292199			0.02286	-0.488937	-0.04005	0.005923	0.005809	-0.106354	-0.0155	-0.576015	-0.031422	0.354754	0.268195	0.004812	-0.344485	-2.41893e-05	-0.036071	-0.539711	0.156599	0.039083	0.057419	-0.024028	0.104601	0.44017
0.02288	0.082573	-0.237411	0.127182	-0.213422	-0.179197	0.166267	-0.277757	-0.147994	0.661255	0.3269	0.573852	-0.151385	0.018731	0.122886	-0.544167	0.187248	-0.15629	-0.029774	-0.018233	-0.051225	0.07416		0.02288	0.0159142	0.27885			0.02288	-0.520184	-0.040613	0.01163	0.012677	-0.104993	-0.057692	-0.594273	0.04063	0.357036	0.206984	0.048359	-0.387715	0.001939	-0.029576	-0.601935	0.17902	0.038096	0.048369	-0.014096	0.0784	0.415184
0.0229	0.106416	-0.20138	0.100597	-0.198784	-0.154495	0.197449	-0.289316	-0.152874	0.607154	0.268933	0.539072	-0.16227	0.003215	0.116479	-0.549289	0.18153	-0.13972	-0.004184	-0.008485	-0.074978	0.074167		0.0229	0.0123446	0.265058			0.0229	-0.544562	-0.042965	0.013204	0.014673	-0.105503	-0.098826	-0.599556	0.11193	0.346507	0.148196	0.069001	-0.400996	0.005608	-0.025743	-0.652039	0.185083	0.035928	0.035446	-0.007778	0.051194	0.389197
0.02292	0.126462	-0.161753	0.073216	-0.183444	-0.128444	0.218149	-0.292975	-0.160553	0.547145	0.205427	0.507961	-0.171859	-0.013129	0.112534	-0.550853	0.160068	-0.119211	0.043389	-0.005608	-0.116146	0.07367		0.02292	0.00781171	0.251163			0.02292	-0.560471	-0.047148	0.011947	0.013339	-0.105085	-0.140971	-0.59067	0.178872	0.323925	0.089726	0.062623	-0.384118	0.009651	-0.026603	-0.695029	0.170573	0.029168	0.020802	-0.006259	0.022978	0.365361
0.02294	0.139217	-0.118795	0.045181	-0.164735	-0.102822	0.223162	-0.286088	-0.168768	0.483019	0.139169	0.48138	-0.182322	-0.030797	0.111618	-0.545682	0.126483	-0.093496	0.099422	-0.015059	-0.173313	0.07509		0.02294	0.00199352	0.237975			0.02294	-0.568819	-0.053129	0.010676	0.010201	-0.099785	-0.18426	-0.566936	0.239826	0.291069	0.029723	0.027734	-0.343126	0.012786	-0.032545	-0.73415	0.137928	0.01566	0.0068	-0.010005	-0.005752	0.34401
0.02296	0.143124	-0.072437	0.01658	-0.141432	-0.081658	0.21123	-0.266198	-0.175173	0.41523	0.073379	0.457957	-0.195253	-0.049221	0.114054	-0.532233	0.091555	-0.062944	0.146851	-0.038152	-0.242278	0.080205		0.02296	-0.00508638	0.22618			0.02296	-0.571512	-0.060416	0.013059	0.006635	-0.08665	-0.227771	-0.530342	0.293543	0.247813	-0.031347	-0.035251	-0.287545	0.014325	-0.042885	-0.771413	0.092624	-0.007451	-0.004953	-0.018404	-0.035359	0.324031
0.02298	0.140425	-0.023264	-0.011703	-0.113761	-0.069155	0.186843	-0.232968	-0.178812	0.344641	0.009994	0.43644	-0.21101	-0.067424	0.11885	-0.508198	0.06207	-0.027984	0.172659	-0.072106	-0.316554	0.089178		0.02298	-0.0129447	0.216146			0.02298	-0.569764	-0.067209	0.02129	0.003766	-0.065144	-0.269877	-0.485552	0.336047	0.191921	-0.090449	-0.120107	-0.229635	0.013815	-0.055989	-0.806276	0.03726	-0.043249	-0.014046	-0.029441	-0.067038	0.304268
0.023	0.135636	0.027188	-0.037842	-0.082378	-0.066343	0.158028	-0.192029	-0.18063	0.274327	-0.050182	0.415964	-0.227882	-0.083922	0.124006	-0.470088	0.035666	0.010287	0.170952	-0.112742	-0.388818	0.100234		0.023	-0.0209794	0.208286			0.023	-0.564894	-0.070731	0.035574	0.001559	-0.036919	-0.307893	-0.437463	0.364119	0.123827	-0.143035	-0.214238	-0.177838	0.010866	-0.070201	-0.837468	-0.029492	-0.091772	-0.020556	-0.040943	-0.103098	0.283573
0.02302	0.13286	0.076845	-0.060281	-0.048374	-0.07108	0.131089	-0.151498	-0.182359	0.207101	-0.10563	0.39407	-0.242585	-0.097292	0.127294	-0.416294	0.006993	0.049303	0.14182	-0.156824	-0.452723	0.1107		0.02302	-0.0288983	0.20273			0.02302	-0.557558	-0.069016	0.055281	-0.001451	-0.005334	-0.338532	-0.392538	0.380855	0.049696	-0.186056	-0.304048	-0.134328	0.005795	-0.084445	-0.865794	-0.106756	-0.147174	-0.02434	-0.05112	-0.14543	0.260661
0.02304	0.132436	0.123307	-0.07746	-0.014008	-0.080054	0.107407	-0.115405	-0.184799	0.142905	-0.154656	0.366648	-0.25241	-0.106933	0.126074	-0.348928	-0.026349	0.087683	0.089544	-0.202033	-0.505176	0.117898		0.02304	-0.0368719	0.199209			0.02304	-0.546075	-0.062344	0.079266	-0.006301	0.024951	-0.359605	-0.358357	0.392567	-0.02252	-0.220834	-0.377319	-0.099656	-0.000248	-0.09736	-0.89343	-0.18643	-0.2008	-0.024759	-0.058662	-0.193341	0.233786
0.02306	0.130013	0.165489	-0.087079	0.016851	-0.090291	0.084421	-0.083156	-0.187685	0.078163	-0.196405	0.328746	-0.257012	-0.112717	0.117838	-0.271447	-0.064027	0.128252	0.020759	-0.246247	-0.546231	0.119487		0.02306	-0.0453466	0.197452			0.02306	-0.527812	-0.052532	0.105413	-0.012258	0.049647	-0.370862	-0.336295	0.402135	-0.088753	-0.250224	-0.424582	-0.073739	-0.006173	-0.106937	-0.92267	-0.255691	-0.247807	-0.021085	-0.06358	-0.24369	0.200915
0.02308	0.121834	0.204947	-0.087743	0.040798	-0.098891	0.058925	-0.053447	-0.190389	0.008284	-0.230628	0.27597	-0.258273	-0.114328	0.101171	-0.18832	-0.10405	0.175006	-0.058653	-0.289465	-0.57734	0.113645		0.02308	-0.054807	0.198154			0.02308	-0.500647	-0.041008	0.13104	-0.017648	0.066329	-0.372783	-0.319647	0.407378	-0.147891	-0.27345	-0.44253	-0.055564	-0.01176	-0.111408	-0.954288	-0.304054	-0.286998	-0.013923	-0.067359	-0.292234	0.160391
0.0231	0.108702	0.243706	-0.080879	0.057381	-0.102083	0.030148	-0.026263	-0.192152	-0.06811	-0.258061	0.207505	-0.258112	-0.110987	0.075545	-0.106067	-0.144456	0.227487	-0.142568	-0.333667	-0.600204	0.098516		0.0231	-0.065458	0.20303			0.0231	-0.463119	-0.028403	0.154168	-0.021487	0.074629	-0.365758	-0.300166	0.404592	-0.19787	-0.288952	-0.435088	-0.042314	-0.017642	-0.11032	-0.985831	-0.329265	-0.316292	-0.005197	-0.071349	-0.334669	0.11129
0.02312	0.093277	0.282378	-0.06993	0.067841	-0.096853	-0.000503	-0.00115	-0.192518	-0.147949	-0.280501	0.127192	-0.256893	-0.102111	0.041357	-0.030214	-0.182661	0.278504	-0.222656	-0.37918	-0.615319	0.073209		0.02312	-0.0768895	0.212635			0.02312	-0.415786	-0.015238	0.17398	-0.024567	0.076268	-0.35077	-0.273789	0.393252	-0.237211	-0.298039	-0.41191	-0.026944	-0.024657	-0.104442	-1.0131	-0.334694	-0.333122	0.00382	-0.075245	-0.36779	0.054019
0.02314	0.077108	0.320731	-0.058366	0.073698	-0.083216	-0.030881	0.024452	-0.191243	-0.225546	-0.300172	0.040642	-0.254601	-0.087932	0.0007	0.035783	-0.212517	0.315912	-0.292457	-0.422842	-0.621878	0.039723		0.02314	-0.0882334	0.225086			0.02314	-0.361696	-0.002512	0.189846	-0.028501	0.074169	-0.329276	-0.241105	0.377245	-0.266382	-0.302732	-0.382735	-0.004113	-0.03332	-0.094545	-1.03042	-0.32346	-0.337571	0.012893	-0.077624	-0.390395	-0.009759
0.02316	0.060405	0.357655	-0.048841	0.077294	-0.063532	-0.059144	0.053377	-0.187438	-0.295208	-0.318781	-0.047671	-0.251685	-0.069601	-0.042711	0.088136	-0.226419	0.330807	-0.350932	-0.458482	-0.619722	0.002436		0.02316	-0.0985741	0.237522			0.02316	-0.305329	0.00869	0.200907	-0.033699	0.070617	-0.302913	-0.203638	0.361781	-0.284771	-0.304424	-0.351677	0.023377	-0.04332	-0.081446	-1.02853	-0.300197	-0.331071	0.021591	-0.077574	-0.402747	-0.078183
0.02318	0.042691	0.390971	-0.043068	0.080781	-0.041427	-0.083772	0.086567	-0.179425	-0.353696	-0.33698	-0.13336	-0.248383	-0.049281	-0.085124	0.1242	-0.220747	0.325525	-0.400446	-0.478193	-0.608511	-0.033925		0.02318	-0.106933	0.247966			0.02318	-0.251638	0.01818	0.206925	-0.039016	0.06669	-0.274364	-0.16104	0.348221	-0.29169	-0.304149	-0.319	0.050981	-0.05368	-0.066738	-0.999053	-0.27398	-0.314202	0.029235	-0.075443	-0.406282	-0.148894
0.0232	0.023698	0.418664	-0.041276	0.085324	-0.021492	-0.102851	0.124787	-0.165385	-0.400567	-0.354391	-0.210248	-0.244732	-0.02925	-0.124468	0.14675	-0.197283	0.308387	-0.443114	-0.475344	-0.586138	-0.066348		0.0232	-0.112156	0.255631			0.0232	-0.204798	0.025985	0.208117	-0.042643	0.06267	-0.246797	-0.112792	0.333017	-0.290128	-0.302211	-0.28729	0.077334	-0.064052	-0.05212	-0.941847	-0.256094	-0.288604	0.035387	-0.072243	-0.403952	-0.217711
0.02322	0.003618	0.440094	-0.041933	0.092137	-0.007734	-0.115021	0.169251	-0.144221	-0.437427	-0.369464	-0.272565	-0.240576	-0.010618	-0.160215	0.161476	-0.161091	0.282774	-0.479623	-0.446879	-0.55241	-0.09372		0.02322	-0.113531	0.260525			0.02322	-0.167339	0.031497	0.204632	-0.042769	0.058655	-0.22265	-0.060724	0.314164	-0.286136	-0.300079	-0.26214	0.101409	-0.074617	-0.038972	-0.863258	-0.255754	-0.256923	0.039894	-0.068718	-0.399034	-0.280239
0.02324	-0.016999	0.455294	-0.043138	0.101685	-0.001888	-0.119039	0.218227	-0.116559	-0.467021	-0.380332	-0.317908	-0.235393	0.006905	-0.191897	0.171297	-0.119269	0.247067	-0.512079	-0.392893	-0.512534	-0.113901		0.02324	-0.111446	0.263373			0.02324	-0.140264	0.034245	0.197264	-0.038345	0.05514	-0.203834	-0.00759	0.293993	-0.285388	-0.302933	-0.24637	0.122925	-0.085105	-0.02815	-0.770131	-0.276398	-0.220411	0.043008	-0.064969	-0.392239	-0.334779
0.02326	-0.03685	0.463381	-0.044614	0.113139	-0.003049	-0.113871	0.26692	-0.084769	-0.490681	-0.385319	-0.346242	-0.228394	0.02411	-0.218198	0.178602	-0.080039	0.202388	-0.544531	-0.316836	-0.472833	-0.123142		0.02326	-0.106706	0.265287			0.02326	-0.122638	0.034666	0.187536	-0.029419	0.052553	-0.191679	0.04434	0.27387	-0.289244	-0.317211	-0.239099	0.142245	-0.095181	-0.01901	-0.668066	-0.31437	-0.180285	0.045066	-0.060658	-0.380554	-0.381192
0.02328	-0.053275	0.46309	-0.048243	0.126648	-0.008561	-0.101271	0.312003	-0.051572	-0.508319	-0.383028	-0.358544	-0.217898	0.041295	-0.23779	0.187228	-0.049169	0.153839	-0.5765	-0.225976	-0.434168	-0.120672		0.02328	-0.0995659	0.266909			0.02328	-0.110749	0.03362	0.176436	-0.016794	0.050906	-0.18691	0.092158	0.251993	-0.293832	-0.34624	-0.239983	0.158079	-0.104197	-0.009936	-0.56177	-0.360263	-0.140247	0.045721	-0.055698	-0.360814	-0.418588
0.0233	-0.062213	0.454699	-0.056508	0.143379	-0.015028	-0.084502	0.351943	-0.019295	-0.520652	-0.373306	-0.358429	-0.20148	0.058327	-0.250622	0.198082	-0.026363	0.105928	-0.603072	-0.130126	-0.39523	-0.11182		0.0233	-0.0902994	0.268416			0.0233	-0.099288	0.031725	0.163811	-0.002974	0.05032	-0.189837	0.133314	0.22677	-0.29347	-0.386944	-0.249522	0.169208	-0.110595	-0.000117	-0.454915	-0.40348	-0.104753	0.044339	-0.050592	-0.333457	-0.445531
0.02332	-0.060372	0.440455	-0.070098	0.163227	-0.018981	-0.064827	0.383518	0.009936	-0.528527	-0.356877	-0.352947	-0.177895	0.07493	-0.257034	0.209058	-0.006653	0.061069	-0.623577	-0.039903	-0.360287	-0.104872		0.02332	-0.0800313	0.270164			0.02332	-0.083526	0.02949	0.149311	0.007354	0.051238	-0.199971	0.168196	0.198956	-0.283902	-0.4308	-0.266661	0.176003	-0.112791	0.010029	-0.349764	-0.435284	-0.076512	0.040849	-0.045408	-0.301155	-0.460769
0.02334	-0.049176	0.423487	-0.087782	0.184275	-0.018156	-0.040481	0.402576	0.034887	-0.533194	-0.334349	-0.350141	-0.148875	0.090263	-0.256767	0.220433	0.015224	0.020413	-0.641757	0.035116	-0.335649	-0.105466		0.02334	-0.0702438	0.272588			0.02334	-0.06005	0.027017	0.133458	0.010039	0.054337	-0.216091	0.199513	0.170866	-0.264794	-0.470536	-0.287389	0.179224	-0.109967	0.01948	-0.247707	-0.448533	-0.057803	0.035357	-0.039286	-0.266505	-0.46435
0.02336	-0.035195	0.406117	-0.108446	0.203677	-0.012149	-0.008291	0.408885	0.055706	-0.537208	-0.306797	-0.355682	-0.119431	0.102808	-0.249938	0.235697	0.041026	-0.015278	-0.659732	0.088486	-0.322204	-0.114216		0.02336	-0.0620079	0.275963			0.02336	-0.027609	0.02379	0.117628	0.004381	0.060234	-0.235603	0.229709	0.146148	-0.240977	-0.502307	-0.305022	0.180972	-0.102017	0.026839	-0.150748	-0.439993	-0.051364	0.027756	-0.031716	-0.232296	-0.458265
0.02338	-0.025478	0.388742	-0.131352	0.219145	-0.001465	0.031931	0.407192	0.072649	-0.540936	-0.277336	-0.371582	-0.094681	0.111505	-0.237683	0.256544	0.067755	-0.045415	-0.677092	0.118778	-0.316173	-0.128		0.02338	-0.0558549	0.280224			0.02338	0.011995	0.019506	0.103081	-0.006634	0.069117	-0.254012	0.259147	0.128578	-0.219912	-0.522988	-0.312389	0.184791	-0.089291	0.030899	-0.060283	-0.411293	-0.057941	0.018366	-0.022888	-0.201305	-0.444902
0.0234	-0.023839	0.370035	-0.154579	0.230194	0.012895	0.077224	0.40301	0.085095	-0.540776	-0.25133	-0.396891	-0.07578	0.116862	-0.221484	0.28088	0.09037	-0.070113	-0.692788	0.129362	-0.312546	-0.142713		0.0234	-0.0517577	0.284799			0.0234	0.055197	0.014175	0.090003	-0.017876	0.080328	-0.267428	0.2847	0.117954	-0.20752	-0.530683	-0.303864	0.190488	-0.072371	0.031669	0.02325	-0.366459	-0.074933	0.008423	-0.01299	-0.175437	-0.425348
0.02342	-0.03104	0.348434	-0.175752	0.237405	0.028833	0.125928	0.400849	0.092414	-0.53289	-0.233786	-0.428404	-0.061315	0.120181	-0.202105	0.305998	0.104428	-0.089243	-0.70589	0.125291	-0.306905	-0.15532		0.02342	-0.0491852	0.289027			0.02342	0.098215	0.007771	0.077506	-0.024257	0.092055	-0.274757	0.302067	0.109638	-0.205325	-0.526054	-0.276122	0.193765	-0.052477	0.029972	0.097474	-0.310315	-0.098042	-0.000437	-0.002101	-0.154851	-0.400175
0.02344	-0.046877	0.323893	-0.194088	0.240229	0.043801	0.176367	0.402255	0.095225	-0.516183	-0.226771	-0.461256	-0.050102	0.122	-0.179433	0.33146	0.105777	-0.100243	-0.715311	0.110495	-0.295564	-0.163744		0.02344	-0.0475271	0.29226			0.02344	0.138088	0.000755	0.064612	-0.023392	0.102343	-0.27655	0.310211	0.098405	-0.210528	-0.510602	-0.228035	0.1926	-0.031701	0.026877	0.15897	-0.246911	-0.122979	-0.006572	0.009944	-0.137798	-0.370819
0.02346	-0.071314	0.297853	-0.209823	0.236521	0.056242	0.224011	0.400699	0.095678	-0.49136	-0.228758	-0.48946	-0.039883	0.122037	-0.153879	0.358045	0.091099	-0.098727	-0.720861	0.089771	-0.274007	-0.165857		0.02346	-0.0462844	0.293417			0.02346	0.174267	-0.005959	0.050757	-0.016608	0.110022	-0.273408	0.310221	0.080144	-0.21871	-0.48334	-0.160861	0.186801	-0.012259	0.024105	0.205318	-0.179466	-0.146352	-0.008348	0.023162	-0.122408	-0.338824
0.02348	-0.103677	0.271716	-0.221814	0.224221	0.065804	0.26479	0.384836	0.096253	-0.458424	-0.235537	-0.507093	-0.026784	0.12011	-0.127406	0.384274	0.061216	-0.08303	-0.725819	0.071912	-0.239914	-0.160128		0.02348	-0.0449759	0.291635			0.02348	0.207627	-0.011636	0.035495	-0.006638	0.114469	-0.265521	0.301868	0.052436	-0.226365	-0.441272	-0.080415	0.174782	0.004259	0.023506	0.235734	-0.11228	-0.164065	-0.005507	0.036789	-0.108338	-0.304853
0.0235	-0.142508	0.245442	-0.227121	0.203376	0.071957	0.297636	0.349919	0.097417	-0.416876	-0.242866	-0.510348	-0.008681	0.11639	-0.103007	0.406351	0.021615	-0.056581	-0.734667	0.063877	-0.197854	-0.148065		0.0235	-0.0435521	0.287271			0.0235	0.237651	-0.015609	0.018644	0.004433	0.115375	-0.252664	0.284262	0.01627	-0.231016	-0.384149	0.002995	0.157145	0.017105	0.02635	0.252956	-0.050662	-0.170577	0.000126	0.04955	-0.096828	-0.269021
0.02352	-0.185678	0.217502	-0.223913	0.177255	0.072909	0.32197	0.300967	0.097373	-0.368268	-0.248401	-0.498791	0.012695	0.111248	-0.083336	0.420631	-0.022096	-0.026562	-0.746267	0.062926	-0.155106	-0.133607		0.02352	-0.0426928	0.281124			0.02352	0.262781	-0.017307	0.00043	0.014608	0.112347	-0.234728	0.257385	-0.024002	-0.228531	-0.316682	0.081079	0.138698	0.025896	0.033019	0.262284	0.002098	-0.162994	0.006497	0.060251	-0.088658	-0.230663
0.02354	-0.229016	0.186221	-0.213477	0.149942	0.067746	0.335598	0.245722	0.094639	-0.315317	-0.25141	-0.474816	0.034171	0.104835	-0.06945	0.424825	-0.066668	-0.002945	-0.753692	0.061187	-0.116904	-0.119132		0.02354	-0.0432353	0.273141			0.02354	0.28258	-0.016598	-0.018689	0.021662	0.104863	-0.211779	0.221681	-0.062564	-0.213177	-0.24436	0.152197	0.123578	0.030166	0.042688	0.268535	0.046583	-0.14316	0.012295	0.06826	-0.082952	-0.188501
0.02356	-0.266376	0.150941	-0.198603	0.123392	0.057594	0.335453	0.191013	0.089113	-0.259812	-0.2517	-0.441671	0.053752	0.096413	-0.060938	0.418781	-0.108875	0.003547	-0.752761	0.054008	-0.087948	-0.104437		0.02356	-0.0456721	0.262883			0.02356	0.297368	-0.013773	-0.037606	0.024374	0.092619	-0.183038	0.177985	-0.094794	-0.183738	-0.167828	0.217012	0.110916	0.030214	0.053654	0.276397	0.083719	-0.115031	0.016489	0.073469	-0.077935	-0.142797
0.02358	-0.292328	0.112317	-0.181755	0.098084	0.043216	0.320377	0.144367	0.081626	-0.204319	-0.248636	-0.402252	0.070331	0.08482	-0.057231	0.403678	-0.144587	-0.013442	-0.744478	0.040855	-0.072096	-0.089199		0.02358	-0.050031	0.250407			0.02358	0.306458	-0.009769	-0.054511	0.022792	0.075822	-0.147704	0.128045	-0.119734	-0.145541	-0.086744	0.274175	0.096893	0.027811	0.063678	0.291577	0.111025	-0.081791	0.018727	0.076105	-0.070851	-0.095801
0.0236	-0.304543	0.07218	-0.164914	0.073637	0.024588	0.294909	0.111985	0.073654	-0.153026	-0.240844	-0.360724	0.082774	0.069286	-0.057664	0.380812	-0.171772	-0.052444	-0.730078	0.02294	-0.070641	-0.075103		0.0236	-0.0559518	0.236468			0.0236	0.309111	-0.006312	-0.068032	0.017122	0.055271	-0.107392	0.075082	-0.138684	-0.104141	-0.007197	0.32375	0.079008	0.025062	0.070399	0.318022	0.125465	-0.046177	0.019487	0.076951	-0.059467	-0.050342
0.02362	-0.304746	0.032719	-0.150266	0.049394	0.001883	0.267249	0.094213	0.066035	-0.109471	-0.227101	-0.324095	0.090318	0.049832	-0.060523	0.351362	-0.192034	-0.105972	-0.71206	0.000982	-0.082681	-0.065305		0.02362	-0.063346	0.222705			0.02362	0.306036	-0.005275	-0.07779	0.007825	0.031611	-0.066077	0.023267	-0.152389	-0.062732	0.062982	0.372085	0.05784	0.023015	0.072251	0.355778	0.127293	-0.010733	0.019387	0.077122	-0.044661	-0.00961
0.02364	-0.29748	-0.004304	-0.140157	0.026272	-0.02356	0.24076	0.085587	0.058548	-0.074546	-0.207392	-0.300034	0.09323	0.02773	-0.063847	0.314242	-0.20706	-0.163803	-0.696451	-0.024777	-0.105912	-0.06211		0.02364	-0.0726221	0.210794			0.02364	0.297958	-0.007548	-0.083597	-0.003849	0.005774	-0.028059	-0.024734	-0.161065	-0.024794	0.121659	0.427579	0.035562	0.022118	0.068242	0.402541	0.119641	0.024051	0.018689	0.077545	-0.030232	0.023342
0.02366	-0.286185	-0.037177	-0.135738	0.006307	-0.047835	0.211185	0.08028	0.051398	-0.046009	-0.182873	-0.293063	0.092478	0.004719	-0.066177	0.26633	-0.216339	-0.217337	-0.688049	-0.052856	-0.136106	-0.065385		0.02366	-0.0837349	0.201104			0.02366	0.284804	-0.012164	-0.085282	-0.016246	-0.01986	0.003849	-0.069127	-0.165361	0.00762	0.169349	0.490422	0.012617	0.022825	0.057086	0.454533	0.107049	0.058684	0.016961	0.079007	-0.019875	0.046404
0.02368	-0.270982	-0.064655	-0.136296	-0.009171	-0.066287	0.173356	0.077642	0.045794	-0.020004	-0.155624	-0.302307	0.088791	-0.017687	-0.065773	0.207736	-0.219767	-0.263267	-0.686751	-0.0803	-0.167074	-0.072952		0.02368	-0.0955037	0.193379			0.02368	0.266553	-0.016955	-0.083141	-0.028155	-0.042702	0.028538	-0.111404	-0.167635	0.035796	0.204603	0.552494	-0.012882	0.024685	0.038813	0.507278	0.094066	0.09322	0.012929	0.081943	-0.014708	0.059093
0.0237	-0.250866	-0.087178	-0.139424	-0.020469	-0.076807	0.128494	0.080935	0.042793	0.006238	-0.128146	-0.322286	0.082004	-0.037972	-0.061549	0.142001	-0.217984	-0.30037	-0.690274	-0.104125	-0.193608	-0.082964		0.0237	-0.106265	0.187873			0.0237	0.243695	-0.020165	-0.077843	-0.039554	-0.061264	0.04566	-0.151738	-0.171806	0.061313	0.226166	0.604884	-0.043342	0.026261	0.01656	0.556965	0.083706	0.127446	0.005286	0.085737	-0.014645	0.063277
0.02372	-0.22659	-0.10644	-0.141854	-0.029941	-0.080931	0.082349	0.089859	0.042438	0.033452	-0.102352	-0.345961	0.071782	-0.055484	-0.054755	0.071719	-0.210592	-0.326511	-0.696059	-0.124068	-0.212703	-0.094503		0.02372	-0.115102	0.184575			0.02372	0.217908	-0.021198	-0.07041	-0.050706	-0.074396	0.05604	-0.188309	-0.179916	0.083367	0.236416	0.639038	-0.080414	0.02652	-0.005442	0.59944	0.076106	0.15883	-0.006195	0.088993	-0.01924	0.061986
0.02374	-0.200612	-0.1241	-0.141185	-0.040744	-0.082714	0.03732	0.098605	0.044066	0.061027	-0.079106	-0.367387	0.058508	-0.070687	-0.047951	-0.001097	-0.196951	-0.34071	-0.700379	-0.142261	-0.221223	-0.106481		0.02374	-0.122098	0.182437			0.02374	0.192153	-0.020172	-0.062196	-0.06126	-0.081342	0.062069	-0.218449	-0.190797	0.098491	0.239572	0.647643	-0.121863	0.025341	-0.024952	0.629932	0.06951	0.182884	-0.020852	0.090684	-0.027105	0.057891
0.02376	-0.175339	-0.140836	-0.136355	-0.05423	-0.08544	-0.008278	0.102885	0.046196	0.086173	-0.057757	-0.382512	0.043185	-0.084108	-0.043038	-0.073182	-0.177894	-0.342217	-0.697726	-0.159652	-0.214974	-0.11905		0.02376	-0.12734	0.179771			0.02376	0.169786	-0.017495	-0.054694	-0.070851	-0.082464	0.066306	-0.240061	-0.203219	0.103362	0.237053	0.63004	-0.160421	0.022953	-0.041632	0.646703	0.064081	0.198009	-0.037539	0.090498	-0.036664	0.053883
0.02378	-0.151875	-0.156229	-0.126766	-0.068811	-0.08888	-0.055748	0.104506	0.046241	0.103778	-0.037373	-0.388959	0.027602	-0.096313	-0.040572	-0.140713	-0.157477	-0.329008	-0.680849	-0.175191	-0.19199	-0.134032		0.02378	-0.130412	0.174964			0.02378	0.15295	-0.014261	-0.049339	-0.079268	-0.078701	0.070544	-0.25184	-0.218176	0.098237	0.227081	0.590991	-0.189424	0.019771	-0.054632	0.651973	0.061221	0.206011	-0.054335	0.088252	-0.045576	0.053914
0.0238	-0.129857	-0.169666	-0.11188	-0.081661	-0.090651	-0.105306	0.106976	0.041068	0.109672	-0.019459	-0.38685	0.013238	-0.10825	-0.04023	-0.201757	-0.141553	-0.301322	-0.645354	-0.186812	-0.156619	-0.152334		0.0238	-0.131362	0.167499			0.0238	0.140425	-0.012065	-0.047163	-0.08634	-0.070955	0.076277	-0.252092	-0.237913	0.086233	0.209016	0.533785	-0.207145	0.016164	-0.062123	0.648569	0.060102	0.207225	-0.06918	0.083764	-0.050652	0.061891
0.02382	-0.109391	-0.180922	-0.091784	-0.090696	-0.089536	-0.1553	0.109033	0.028156	0.102593	-0.006885	-0.378236	0.000121	-0.120479	-0.041525	-0.257533	-0.132577	-0.264614	-0.593198	-0.192857	-0.117821	-0.173033		0.02382	-0.131261	0.158278			0.02382	0.128135	-0.011719	-0.048506	-0.091721	-0.060333	0.084659	-0.238922	-0.263427	0.071055	0.186103	0.460609	-0.215937	0.0119	-0.06276	0.63948	0.059095	0.199139	-0.080858	0.077852	-0.05018	0.079092
0.02384	-0.09199	-0.19002	-0.06819	-0.094928	-0.086043	-0.198891	0.105369	0.007682	0.084653	-0.000665	-0.364399	-0.011287	-0.132724	-0.0438	-0.309405	-0.129315	-0.227709	-0.527954	-0.194052	-0.084476	-0.194085		0.02384	-0.131059	0.148453			0.02384	0.113003	-0.012534	-0.052886	-0.094526	-0.04841	0.095522	-0.211326	-0.293009	0.055624	0.163332	0.377112	-0.219173	0.00681	-0.056182	0.628366	0.057023	0.179913	-0.088816	0.072341	-0.045326	0.102538
0.02386	-0.07781	-0.197494	-0.043893	-0.094855	-0.081586	-0.225614	0.091562	-0.017313	0.061397	0.000128	-0.345519	-0.019119	-0.144421	-0.046403	-0.356493	-0.130804	-0.199513	-0.453147	-0.192397	-0.064367	-0.21185		0.02386	-0.130929	0.138591			0.02386	0.095695	-0.012977	-0.059358	-0.09389	-0.036965	0.107343	-0.169622	-0.323214	0.041168	0.144804	0.290123	-0.218469	0.001685	-0.042803	0.617604	0.052068	0.150526	-0.092466	0.068457	-0.03854	0.127364
0.02388	-0.06418	-0.20465	-0.021181	-0.092056	-0.078133	-0.230474	0.066626	-0.043896	0.038263	-0.003221	-0.32174	-0.021127	-0.154796	-0.048651	-0.397308	-0.136864	-0.186487	-0.37377	-0.189495	-0.062901	-0.220808		0.02388	-0.130802	0.128971			0.02388	0.078831	-0.011859	-0.067259	-0.089308	-0.027296	0.118444	-0.116183	-0.349727	0.027641	0.132208	0.203294	-0.215062	-0.002636	-0.024045	0.607285	0.042695	0.115176	-0.091078	0.066391	-0.031443	0.150874
0.0239	-0.048258	-0.212454	-0.001518	-0.087298	-0.076479	-0.217949	0.033044	-0.070151	0.018045	-0.009815	-0.293617	-0.015753	-0.162525	-0.049077	-0.431436	-0.147794	-0.188608	-0.293606	-0.188687	-0.078792	-0.21583		0.0239	-0.130408	0.120661			0.0239	0.064038	-0.008736	-0.076379	-0.080372	-0.019582	0.127749	-0.055489	-0.367726	0.016056	0.123029	0.118395	-0.212154	-0.006102	-0.002436	0.596451	0.028942	0.081042	-0.084802	0.06598	-0.025355	0.172115
0.02392	-0.02895	-0.220378	0.014058	-0.080066	-0.075867	-0.194152	-0.004981	-0.093666	0.00235	-0.01887	-0.262491	-0.003409	-0.166281	-0.046045	-0.459361	-0.164729	-0.198309	-0.215507	-0.193828	-0.104641	-0.195183		0.02392	-0.129062	0.115767			0.02392	0.051877	-0.003559	-0.086272	-0.067355	-0.013417	0.134605	0.007624	-0.374524	0.009169	0.113284	0.038538	-0.212082	-0.008586	0.019515	0.58452	0.013036	0.054886	-0.075499	0.066928	-0.022238	0.189492
0.02394	-0.006151	-0.226785	0.024749	-0.070461	-0.075845	-0.162034	-0.041959	-0.11251	-0.007662	-0.029094	-0.229137	0.013402	-0.166218	-0.039202	-0.48177	-0.188135	-0.207342	-0.142087	-0.204044	-0.131604	-0.161141		0.02394	-0.125954	0.115903			0.02394	0.043263	0.002897	-0.095883	-0.051692	-0.008605	0.138757	0.068953	-0.370115	0.008407	0.101232	-0.031582	-0.213434	-0.009293	0.040225	0.571022	-0.000259	0.03875	-0.065846	0.069004	-0.023913	0.201429
0.02396	0.01947	-0.229535	0.030016	-0.060118	-0.075517	-0.124937	-0.070633	-0.127136	-0.011445	-0.038789	-0.192608	0.030704	-0.164172	-0.029739	-0.4986	-0.217759	-0.213386	-0.073892	-0.215461	-0.153523	-0.118721		0.02396	-0.120751	0.120926			0.02396	0.04039	0.008659	-0.103855	-0.035239	-0.004999	0.140973	0.12513	-0.35289	0.012445	0.085112	-0.088718	-0.213141	-0.007385	0.058691	0.556045	-0.005993	0.030021	-0.057721	0.072093	-0.030919	0.207462
0.02398	0.046244	-0.226681	0.029779	-0.050303	-0.0723	-0.087571	-0.086225	-0.139654	-0.009285	-0.04572	-0.152283	0.044513	-0.162061	-0.019355	-0.508258	-0.252754	-0.219386	-0.009753	-0.224728	-0.170218	-0.07342		0.02398	-0.113782	0.129265			0.02398	0.045375	0.011877	-0.108742	-0.019504	-0.002677	0.142921	0.174995	-0.320536	0.018797	0.060539	-0.132439	-0.206462	-0.002783	0.074348	0.541297	-0.003028	0.025844	-0.051792	0.07605	-0.042293	0.207629
0.024	0.072781	-0.21797	0.024611	-0.040549	-0.064241	-0.054181	-0.092263	-0.152173	-0.002038	-0.046253	-0.110176	0.052505	-0.161202	-0.009066	-0.507246	-0.288656	-0.229213	0.052658	-0.228003	-0.183143	-0.028771		0.024	-0.105361	0.138936			0.024	0.05725	0.011787	-0.109562	-0.005631	-0.002353	0.145595	0.219198	-0.276737	0.025932	0.024789	-0.162584	-0.18714	0.003619	0.08693	0.52815	0.005632	0.023988	-0.048315	0.080742	-0.055859	0.202479
[truncated: 48 more columns]

## Sheet: Fig 2 A-D
	ABR Threshold (dB SPL)
	Frequency (kHz)
Ftl +/+	4	6.3	8	10	12.5	16	20	25	32		Mean Threshold (dB SPL)
#15_OG	40	25	20	15	20	20	30	30	55		26.666666
#17_OG	40	40	25	15	25	25	25	25	55		21.111111
#18_OG	45	20	20	15	20	25	25	30	45		33.888889
#19_OG	45	25	25	20	25	25	35	45	65		17.222221
#20_OG	40	20	15	20	20	25	30	35	55		25
#62_OD	30	25	5	15	10	20	20	40	35		26.111111
#62_OG	40	20	15	15	20	15	20	20	40		26.111111
#130_OD	40	20	20	15	20	15	35	30	45		28.333334
#130_OG	35	15	15	15	15	15	15	20	45		27.222221
#132_OG	45	20	15	15	20	20	30	55	85		34.444443
#136_OG	30	10	15	10	15	15	15	15	30		28.888889
#11_OG	45	20	15	15	20	15	25	25	45		23.333334
#12_OG	45	20	20	20	20	20	25	25	40		22.222221
#13_OG	40	20	15	15	20	20	25	30	50		21.666666
#259_OD	40	20	15	10	15	15	15	20	30		23.333334
#259_OG	40	15	15	10	20	10	20	30	60		26.666666
#260_OD	30	25	10	15	15	15	15	35	80		24.444445
#260_OG	35	20	10	15	15	15	20	25	55		20
#262_OD	30	25	15	15	15	15	20	25	40		22.777779
#262_OG	35	20	15	10	15	15	20	30	35		22.222221
#411_OG	40	25	15	15	20	15	20	25	35		30.555599
Mean	38.57	21.42	15.95	14.76	18.33	17.85	23.09	29.28	48.8	Mean	25.34
SD	5.27	5.73	4.64	2.94	3.65	4.35	6.22	9.12	14.82	SD	4.3229098
	ABR Threshold (dB SPL)
	Frequency (kHz)
Ftl -/- LT	4	6.3	8	10	12.5	16	20	25	32		Mean Threshold (dB SPL)
#5_OG	35	20	15	15	15	15	30	40	80		26.111111
#27_OG	40	15	20	15	20	20	30	35	60		22.222221
#70_OG	55	40	20	15	15	15	25	25	40		22.222221
#71_OG	40	20	20	20	20	15	35	55	85		24.444445
#75_OG	40	20	20	15	15	10	20	15	35		30.555555
#76_OG	35	15	15	15	15	15	15	15	45		20
#77_OG	30	20	10	10	15	20	20	25	40		23.888889
#78_OG	30	25	15	15	10	15	20	30	35		21.111111
#85_OG	35	10	10	15	15	15	15	15	35		27.777779
#88_OG	35	20	25	15	20	25	25	25	45		22.777779
#89_OG	35	30	15	15	15	15	15	20	35		22.777779
#126_OG	35	15	15	15	15	15	25	25	30		20
#129_OG	40	20	15	15	15	15	25	25	30		16.666666
#134_OG	40	15	20	15	20	15	20	40	40		26.666666
#144_OG	30	20	15	10	15	20	25	25	50		23.888889
#147_OG	35	20	20	15	20	20	25	30	70		27.777779
#148_OG	35	15	15	15	15	20	20	25	55		25.555555
#149_OG	40	35	15	15	20	15	25	25	55		27.222221
#151_OG	35	15	15	15	20	15	25	20	40		36.111111
#154_OG	30	10	15	10	20	20	25	35	55		25
#155_OG	40	15	20	15	15	20	25	30	55		26.666666
#2_OG	35	20	20	20	20	20	20	25	60		26.111111
#3_OG	35	15	15	15	20	15	20	25	65		24.444445
#4_OG	50	30	30	25	30	30	30	35	65		22.222221
#21_OG	40	20	20	15	20	20	30	30	50		27.222221
#23_OG	40	20	15	15	20	15	20	25	60		23.888889
#24_OG	40	25	20	15	20	20	25	30	55		28.333334
#52_OG	35	25	15	15	15	25	20	30	35		23.333334
#53_OG	40	25	15	15	15	20	25	30	55		25
#56_OG	30	20	10	10	5	15	15	20	25		22.222221
#67_OG	25	25	10	10	15	20	20	25	30		21.111111
#68_OG	35	15	15	10	10	20	25	30	45		21.666666
#73_OG	40	20	15	15	20	15	20	20	40		26.111111
#74_OG	40	25	20	20	20	15	25	45	40		18.333334
#81_OG	35	15	15	15	20	20	15	20	35		21.666666
#82_OG	35	30	10	20	15	20	20	30	35		21.111111
#93_OG	35	20	20	10	20	15	15	15	30		20.555555
#96_OG	40	35	10	20	15	15	25	40	75		21.111111
#97_OD	45	20	25	15	25	30	25	30	45		34.444443
#139_OG	35	15	15	15	20	20	25	25	50		27.777779
#145_OG	35	15	10	15	15	20	20	25	45		28.333334
#146_OG	35	15	20	20	20	20	20	25	25		29.444445
#152_OG	35	15	20	20	20	20	25	30	50		28.888889
Mean	36.86	20.46	16.62	15.23	17.44	18.25	22.67	27.67	47.20	Mean	24.715799
SD	5.23	6.62	4.46	3.26	4.13	4.06	4.67	8.11	14.52	SD	3.9458599
	ABR Threshold (dB SPL)
	Frequency (kHz)										Mean Threshold (dB SPL)
Ftl -/- HT	4	6.3	8	10	12.5	16	20	25	32
#6_OD	100	90	90	90	100	100	100	100	100		51.666668
#6_OG	95	80	80	75	85	80	80	80	95		61.666668
#10_OD	100	100	100	100	100	100	100	100	100		66.666664
#10_OG	100	100	100	100	100	100	100	100	100		80
#83_OG	100	100	100	100	100	100	100	100	100		68.888885
#84_OD	100	100	100	100	100	100	100	100	100		76.111115
#98_OD	100	100	100	100	100	100	100	100	100		63.333332
#98_OG	100	100	100	100	100	100	100	100	100		63.333332
#150_OD	85	65	70	65	65	50	50	45	60		62.222221
#150_OG	80	55	60	50	50	45	35	35	55		100
#1_OD	90	75	75	70	75	80	85	80	100		100
#1_OG	90	70	70	65	70	60	70	70	90		100
#54_OG	75	65	65	60	50	45	55	60	85		100
#65_OD	100	100	100	100	100	100	100	100	100		100
#65_OG	100	100	100	100	100	100	100	100	100		100
#79_OD	75	65	55	65	60	60	55	65	70		100
#79_OG	65	55	55	60	60	65	65	60	85		100
#80_OD	100	100	100	100	100	100	100	100	100		72.777779
#80_OG	100	100	100	100	100	100	100	100	100		83.333336
#95_OD	90	75	70	75	70	70	70	70	95		96.666664
#95_OG	85	70	70	55	70	65	65	55	85		81.111115
#153_OD	90	75	70	65	65	70	95	90	100		100
#153_OG	80	65	60	55	55	55	70	75	85		100
Mean	91.3	82.82	82.17	80.43	81.52	80.21	82.39	81.95	91.52	Mean	83.816399
SD	10.46	16.97	17.56	19.18	19.50	21.13	20.71	20.82	13.35	SD	16.9681

## Sheet: Fig 2 E-G
Ftl +/+ ABR Waveform @ 16 kHz 80 dB SPL																												Ftl -/- LT ABR Waveform @ 16 kHz 80 dB SPL
Time	#15_OG	#17_OG	#18_OG	#19_OG	#20_OG	#62_OD	#62_OG	#130_OD	#130_OG	#132_OG	#136_OG	#11_OG	#12_OG	#13_OG	#259_OD	#259_OG	#260_OD	#260_OG	#262_OD	#262_OG	#411_OG		Time	Mean ABR	SD			Time	#5_OG	#27_OG	#70_OG	#71_OG	#75_OG	#76_OG	#77_OG	#78_OG	#85_OG	#88_OG	#89_OG	#126_OG	#129_OG	#134_OG	#144_OG	#147_OG	#148_OG	#149_OG	#151_OG	#154_OG	#155_OG
0.017	0.087929	0.109381	-0.092277	0.172221	0.053024	0.192927	0.111397	0.052305	0.030058	0.040447	-0.259466	0.026473	0.015759	0.020259	-0.031307	0.156482	-0.143071	-0.140997	0.073912	0.238864	0.068269		0.017	0.0372661	0.120021			0.017	0.116503	0.000408	0.222873	-0.109499	0.228767	0.033646	-0.00946	0.033175	-0.53954	0.024331	-0.064843	0.01662	-0.028331	-0.242459	0.050825	0.016664	-0.173032	-0.002565	-0.109559	0.070605	-0.178851
0.01702	0.098228	0.101605	-0.103063	0.196202	0.050763	0.144193	0.072306	0.049925	0.019841	0.043187	-0.25711	0.038375	0.027535	0.002159	-0.090972	0.153957	-0.104828	-0.202151	0.061448	0.235113	0.098459		0.01702	0.0302463	0.123318			0.01702	0.121754	0.008874	0.253983	-0.07542	0.266566	0.01535	-0.030859	0.029435	-0.572353	0.006566	-0.065231	0.010391	-0.036143	-0.244374	0.076026	0.006106	-0.155033	-0.015649	-0.13649	0.069937	-0.2295
0.01704	0.09938	0.092136	-0.107873	0.22203	0.043577	0.105001	0.029462	0.044718	0.013936	0.050724	-0.242982	0.050522	0.036533	-0.014782	-0.138362	0.164575	-0.070101	-0.259881	0.053278	0.220833	0.124185		0.01704	0.0246147	0.129226			0.01704	0.127488	0.01748	0.273491	-0.036503	0.29059	-0.009129	-0.044171	0.026837	-0.599274	-0.014812	-0.07058	0.006163	-0.040071	-0.244963	0.101405	-0.000597	-0.131738	-0.021687	-0.16397	0.066232	-0.268547
0.01706	0.093275	0.082692	-0.108251	0.248767	0.030889	0.077796	-0.013264	0.036748	0.006409	0.06201	-0.219809	0.060683	0.040491	-0.027752	-0.172199	0.187749	-0.041644	-0.307726	0.047551	0.198653	0.144269		0.01706	0.0203494	0.136224			0.01706	0.133486	0.024724	0.282691	0.001123	0.299003	-0.034927	-0.051886	0.027382	-0.619226	-0.039969	-0.084187	0.006663	-0.040889	-0.248466	0.125779	-0.004017	-0.103119	-0.021537	-0.185091	0.060436	-0.29222
0.01708	0.081811	0.074359	-0.105469	0.273823	0.012422	0.064715	-0.051708	0.026349	-0.006891	0.075564	-0.189621	0.066568	0.038599	-0.036036	-0.194747	0.219702	-0.017512	-0.339092	0.042291	0.173555	0.157261		0.01708	0.0174259	0.142604			0.01708	0.138211	0.029868	0.283385	0.032503	0.293872	-0.057333	-0.057051	0.032078	-0.633372	-0.065077	-0.102774	0.013337	-0.038307	-0.255197	0.147862	-0.002874	-0.07007	-0.017831	-0.19725	0.054582	-0.298084
0.0171	0.06373	0.067441	-0.10051	0.29213	-0.01086	0.063906	-0.084249	0.013596	-0.026042	0.091106	-0.154001	0.066945	0.031887	-0.040822	-0.211094	0.254545	0.006596	-0.347874	0.038841	0.148611	0.162162		0.0171	0.0155259	0.146738			0.0171	0.139019	0.033559	0.276535	0.054908	0.279122	-0.074604	-0.061502	0.041505	-0.644596	-0.084839	-0.120746	0.024752	-0.031754	-0.260676	0.166003	0.00411	-0.035139	-0.012244	-0.200702	0.049926	-0.285725
0.01712	0.036614	0.061794	-0.093779	0.29902	-0.036708	0.071091	-0.111556	-0.001397	-0.04868	0.11024	-0.115677	0.062072	0.023291	-0.044089	-0.227598	0.286375	0.034412	-0.33014	0.042353	0.12482	0.15938		0.01712	0.0143732	0.148136			0.01712	0.135168	0.036675	0.264117	0.067445	0.259806	-0.086945	-0.069011	0.057616	-0.654971	-0.094622	-0.134705	0.036526	-0.022358	-0.259765	0.178452	0.01588	-0.002027	-0.005546	-0.196776	0.046331	-0.257328
0.01714	0.002313	0.056861	-0.085067	0.292768	-0.062286	0.081706	-0.132942	-0.017613	-0.07299	0.132368	-0.078267	0.054254	0.015682	-0.047475	-0.247626	0.313062	0.066512	-0.283333	0.05682	0.101384	0.150209		0.01714	0.0141114	0.147489			0.01714	0.128981	0.039293	0.25032	0.06936	0.240101	-0.093018	-0.087018	0.079683	-0.663404	-0.091958	-0.14442	0.043818	-0.012875	-0.250888	0.184342	0.029548	0.027048	0.000296	-0.187718	0.042736	-0.217657
0.01716	-0.032459	0.051878	-0.074429	0.273776	-0.084857	0.090733	-0.145296	-0.033465	-0.098314	0.15301	-0.046821	0.047488	0.00984	-0.051192	-0.270172	0.337266	0.100749	-0.208414	0.079188	0.073409	0.135987		0.01716	0.0146621	0.146306			0.01716	0.124	0.0412	0.240162	0.058559	0.221017	-0.089547	-0.120195	0.103549	-0.665554	-0.078863	-0.150506	0.044015	-0.005684	-0.235666	0.184846	0.042767	0.052253	0.00337	-0.176377	0.038119	-0.173238
0.01718	-0.06159	0.045907	-0.062102	0.243452	-0.102604	0.095471	-0.147255	-0.047673	-0.123186	0.168292	-0.026621	0.0446	0.005482	-0.055082	-0.291983	0.362206	0.135099	-0.114583	0.100695	0.035931	0.118961		0.01718	0.0154008	0.146682			0.01718	0.121756	0.041203	0.23776	0.032787	0.200623	-0.074182	-0.166592	0.125659	-0.655736	-0.059648	-0.153154	0.036511	-0.002163	-0.214807	0.182666	0.054114	0.075304	0.003814	-0.166113	0.032647	-0.130362
0.0172	-0.082058	0.037296	-0.048344	0.204242	-0.114734	0.097999	-0.141323	-0.059298	-0.145181	0.177827	-0.01947	0.044971	0.003137	-0.05985	-0.308473	0.387881	0.166136	-0.016835	0.112606	-0.00878	0.103216		0.0172	0.0157602	0.149802			0.0172	0.120385	0.036438	0.246282	-0.007684	0.176374	-0.047928	-0.220173	0.143226	-0.629482	-0.036933	-0.151429	0.022553	-0.00297	-0.186983	0.180363	0.061721	0.09847	0.003022	-0.159719	0.027156	-0.09313
0.01722	-0.092679	0.024591	-0.03371	0.159122	-0.120634	0.100755	-0.129156	-0.067292	-0.161464	0.182911	-0.023713	0.046042	0.003741	-0.065913	-0.315116	0.411727	0.187132	0.072814	0.109393	-0.051962	0.093013		0.01722	0.0156953	0.154178			0.01722	0.117374	0.024411	0.267684	-0.057865	0.148945	-0.014615	-0.274334	0.151496	-0.586353	-0.013699	-0.143166	0.006692	-0.007385	-0.152793	0.180004	0.063294	0.121015	0.002477	-0.159164	0.022525	-0.064665
0.01724	-0.09409	0.007941	-0.018735	0.11067	-0.120622	0.101847	-0.110202	-0.071376	-0.169152	0.184825	-0.03746	0.045889	0.007123	-0.072259	-0.310662	0.430027	0.192918	0.148478	0.08984	-0.084387	0.089759		0.01724	0.0152558	0.157208			0.01724	0.111989	0.005655	0.301025	-0.109189	0.122686	0.021623	-0.325412	0.146554	-0.529878	0.006315	-0.12818	-0.004866	-0.013514	-0.115833	0.183605	0.056724	0.137505	0.00319	-0.166044	0.019853	-0.047916
0.01726	-0.088567	-0.011349	-0.004123	0.060666	-0.117067	0.095269	-0.084565	-0.072939	-0.168061	0.185214	-0.05837	0.04368	0.011952	-0.077064	-0.298701	0.439732	0.184379	0.206645	0.059776	-0.09916	0.092256		0.01726	0.0142668	0.157765			0.01726	0.104655	-0.015088	0.341692	-0.153894	0.101687	0.055887	-0.371397	0.129081	-0.464157	0.023503	-0.110245	-0.008764	-0.019129	-0.079702	0.192711	0.040531	0.142969	0.005635	-0.179594	0.019286	-0.042304
0.01728	-0.07856	-0.031713	0.009212	0.011889	-0.112266	0.074059	-0.051094	-0.073004	-0.162374	0.185947	-0.080913	0.039585	0.01706	-0.078937	-0.285048	0.440266	0.165854	0.243183	0.031093	-0.092407	0.098557		0.01728	0.0128757	0.155961			0.01728	0.095833	-0.030974	0.381806	-0.188349	0.087488	0.080495	-0.409787	0.102717	-0.392573	0.041829	-0.095023	-0.006418	-0.022271	-0.046607	0.20784	0.01491	0.137218	0.010314	-0.194198	0.019564	-0.043614
0.0173	-0.066006	-0.051252	0.020858	-0.030097	-0.106568	0.03481	-0.006998	-0.070553	-0.157678	0.187108	-0.097063	0.034917	0.022245	-0.077288	-0.271545	0.430919	0.142697	0.25369	0.013465	-0.065693	0.105784		0.0173	0.0117025	0.151634			0.0173	0.086398	-0.037026	0.412938	-0.213388	0.079332	0.087537	-0.439164	0.072977	-0.318174	0.062907	-0.087725	-0.00182	-0.021899	-0.018367	0.228798	-0.018063	0.124301	0.018199	-0.200855	0.019571	-0.048331
0.01732	-0.052881	-0.06803	0.031182	-0.060084	-0.100326	-0.019348	0.046246	-0.064176	-0.156433	0.18619	-0.100118	0.031505	0.027644	-0.071865	-0.254473	0.409001	0.122809	0.237232	0.010122	-0.026828	0.111115		0.01732	0.0113564	0.14468			0.01732	0.078064	-0.03195	0.429857	-0.232445	0.074504	0.07369	-0.457246	0.045476	-0.242995	0.08535	-0.092051	0.002042	-0.017486	0.001635	0.25471	-0.054423	0.110155	0.031093	-0.192831	0.019173	-0.053629
0.01734	-0.041257	-0.08057	0.041612	-0.076885	-0.095002	-0.079041	0.100874	-0.053387	-0.15695	0.180113	-0.087256	0.0302	0.032808	-0.062508	-0.229782	0.37406	0.114534	0.198727	0.021116	0.013793	0.114075		0.01734	0.0123464	0.136106			0.01734	0.072512	-0.017742	0.430193	-0.248107	0.069372	0.041817	-0.460906	0.022787	-0.168582	0.109269	-0.10737	0.006514	-0.008814	0.00917	0.28407	-0.088465	0.099263	0.051493	-0.169329	0.019403	-0.056812
0.01736	-0.032416	-0.087217	0.05402	-0.082253	-0.090906	-0.134029	0.147724	-0.037952	-0.155778	0.167512	-0.05983	0.030196	0.037524	-0.049089	-0.19549	0.330164	0.121079	0.146014	0.045128	0.047121	0.116866		0.01736	0.0151613	0.127428			0.01736	0.071387	0.002906	0.414119	-0.258561	0.060413	-1.1449e-05	-0.450164	0.006881	-0.097428	0.137269	-0.127316	0.017531	0.003578	0.003924	0.315573	-0.115469	0.093681	0.08087	-0.133853	0.022086	-0.058954
0.01738	-0.026891	-0.085902	0.068984	-0.078595	-0.086119	-0.179202	0.179422	-0.01767	-0.149998	0.149194	-0.021064	0.030857	0.043281	-0.032058	-0.15163	0.284132	0.137858	0.089385	0.079464	0.066731	0.12276		0.01738	0.02014	0.120034			0.01738	0.076834	0.029533	0.385289	-0.259836	0.045099	-0.040566	-0.427484	0.001718	-0.032358	0.171064	-0.145459	0.040853	0.01906	-0.009476	0.347657	-0.13352	0.095341	0.11757	-0.092032	0.028339	-0.063546
0.0174	-0.026112	-0.075054	0.08545	-0.06858	-0.077648	-0.2137	0.192186	0.006899	-0.137339	0.127184	0.026267	0.033911	0.052303	-0.013086	-0.102079	0.245214	0.155764	0.041651	0.121214	0.070677	0.133265		0.0174	0.0275422	0.115076			0.0174	0.09063	0.062623	0.347251	-0.251805	0.023731	-0.069202	-0.394112	0.01179	0.02614	0.208666	-0.158528	0.077229	0.03756	-0.024707	0.378028	-0.141412	0.106757	0.156753	-0.049263	0.038062	-0.070631
0.01742	-0.032273	-0.054009	0.101677	-0.055297	-0.06318	-0.236508	0.187865	0.034197	-0.1149	0.103263	0.078857	0.04249	0.066428	0.006493	-0.054102	0.221329	0.169048	0.012433	0.165655	0.062586	0.146984		0.01742	0.0375731	0.112705			0.01742	0.112331	0.100888	0.301363	-0.236128	-0.000513	-0.07956	-0.34818	0.041885	0.080809	0.244602	-0.163673	0.122522	0.058521	-0.034919	0.405333	-0.137965	0.127702	0.192669	-0.006999	0.050708	-0.076676
0.01744	-0.044223	-0.023203	0.116255	-0.041459	-0.043539	-0.244836	0.171631	0.062354	-0.080634	0.078394	0.132631	0.057773	0.087245	0.027242	-0.014057	0.212675	0.1775	0.005497	0.204789	0.048903	0.162311		0.01744	0.0501547	0.111727			0.01744	0.13838	0.141569	0.24937	-0.213269	-0.023766	-0.07107	-0.29005	0.093822	0.135414	0.272006	-0.160546	0.171139	0.079764	-0.03398	0.429887	-0.12395	0.153756	0.221266	0.036453	0.065743	-0.077116
0.01746	-0.056017	0.015209	0.128402	-0.028417	-0.022581	-0.237733	0.149371	0.089554	-0.036028	0.054065	0.183875	0.078169	0.11476	0.049552	0.016505	0.212805	0.182432	0.021429	0.2327	0.033251	0.179314		0.01746	0.0647913	0.110982			0.01746	0.164436	0.181865	0.193779	-0.18633	-0.042371	-0.048012	-0.22811	0.161299	0.191931	0.286063	-0.154163	0.217443	0.098427	-0.017727	0.452345	-0.10204	0.180386	0.241072	0.081035	0.083047	-0.068121
0.01748	-0.061584	0.057717	0.137439	-0.015751	-0.003453	-0.220106	0.127736	0.113913	0.014794	0.032957	0.228902	0.10187	0.146389	0.071928	0.038408	0.215378	0.185567	0.057645	0.249166	0.014107	0.197844		0.01748	0.0805174	0.110814			0.01748	0.187762	0.218561	0.136781	-0.159605	-0.052399	-0.016911	-0.17219	0.233872	0.25175	0.287409	-0.150444	0.255622	0.113021	0.015417	0.472574	-0.074899	0.205172	0.252204	0.124349	0.102764	-0.050532
0.0175	-0.058689	0.101115	0.143087	-0.001708	0.013943	-0.199909	0.111923	0.134066	0.066632	0.017386	0.263961	0.128035	0.178643	0.092972	0.050495	0.218952	0.189095	0.107321	0.256219	-0.010252	0.216004		0.0175	0.0961567	0.112289			0.0175	0.205934	0.247466	0.080196	-0.133818	-0.050562	0.014758	-0.124817	0.301816	0.318932	0.281227	-0.151588	0.280389	0.123919	0.063118	0.489184	-0.044461	0.227039	0.254411	0.165743	0.123896	-0.029079
0.01752	-0.048726	0.143173	0.145499	0.014827	0.031399	-0.181686	0.102108	0.149995	0.11388	0.007705	0.285744	0.155526	0.208976	0.112267	0.051892	0.225128	0.195462	0.163205	0.254622	-0.039041	0.231585		0.01752	0.110645	0.115638			0.01752	0.215388	0.265051	0.025996	-0.107479	-0.035901	0.038467	-0.081991	0.354259	0.397232	0.272886	-0.155542	0.287326	0.131925	0.119311	0.500028	-0.01237	0.24669	0.247412	0.207837	0.143637	-0.006751
0.01754	-0.034769	0.181378	0.14452	0.032643	0.048677	-0.164047	0.09403	0.162554	0.152713	0.00325	0.292224	0.182202	0.235632	0.128801	0.043858	0.232824	0.206207	0.222326	0.243991	-0.071512	0.243392		0.01754	0.1229	0.120295			0.01754	0.212911	0.269655	-0.023625	-0.079613	-0.011159	0.047734	-0.038724	0.381587	0.484961	0.263444	-0.156099	0.274315	0.137113	0.175307	0.503353	0.020479	0.265735	0.233602	0.252686	0.159189	0.015595
0.01756	-0.020392	0.212368	0.140236	0.049246	0.063434	-0.144419	0.083601	0.171719	0.181785	0.003973	0.28374	0.206374	0.256742	0.140672	0.027349	0.237593	0.218199	0.284875	0.226085	-0.107821	0.250683		0.01756	0.131716	0.126103			0.01756	0.19822	0.26151	-0.067978	-0.048936	0.016393	0.041837	0.006666	0.37969	0.576083	0.250167	-0.145797	0.242357	0.139247	0.22184	0.497741	0.053642	0.282961	0.217491	0.297116	0.169727	0.035692
0.01758	-0.009438	0.233565	0.133552	0.062557	0.07456	-0.124833	0.071583	0.176398	0.199826	0.009113	0.262784	0.227596	0.270228	0.146163	0.002638	0.236372	0.225441	0.348999	0.205127	-0.147452	0.252643		0.01758	0.136068	0.133487			0.01758	0.175148	0.242946	-0.108689	-0.013079	0.038263	0.024675	0.05146	0.349003	0.664566	0.232367	-0.121037	0.19453	0.138635	0.252672	0.481548	0.085317	0.292348	0.201634	0.33348	0.175648	0.049822
0.0176	-0.00481	0.244075	0.125184	0.07142	0.083204	-0.1073	0.063672	0.176054	0.204344	0.015507	0.232748	0.24423	0.273949	0.144895	-0.030159	0.229021	0.22551	0.408864	0.183283	-0.188241	0.24823		0.0176	0.135413	0.141893			0.0176	0.149401	0.217577	-0.148612	0.028031	0.049638	0.002236	0.089864	0.294797	0.74498	0.212778	-0.083903	0.137162	0.135582	0.266701	0.453958	0.112119	0.288071	0.185556	0.353578	0.177176	0.056431
0.01762	-0.007172	0.243959	0.115192	0.076092	0.091254	-0.086326	0.063881	0.171273	0.193751	0.019292	0.197539	0.252567	0.266602	0.137805	-0.071896	0.215259	0.218442	0.457145	0.159466	-0.228128	0.236327		0.01762	0.129634	0.149538			0.01762	0.124544	0.188913	-0.191362	0.072129	0.049302	-0.020178	0.117362	0.226163	0.809325	0.194306	-0.041293	0.080107	0.129605	0.266375	0.415696	0.130463	0.270427	0.168931	0.351435	0.174143	0.058193
0.01764	-0.015444	0.234584	0.104367	0.077792	0.099304	-0.056738	0.069791	0.163126	0.169695	0.018739	0.161647	0.250087	0.249353	0.12609	-0.122016	0.194922	0.202243	0.487028	0.133355	-0.266135	0.216801		0.01764	0.118981	0.155239			0.01764	0.101102	0.159556	-0.240651	0.120172	0.037499	-0.041115	0.134672	0.150548	0.847926	0.179018	-0.001013	0.032414	0.120841	0.255485	0.366811	0.138154	0.244455	0.152884	0.326183	0.166318	0.061059
0.01766	-0.028495	0.219227	0.094716	0.077164	0.105781	-0.024128	0.074743	0.153008	0.136164	0.014079	0.129229	0.236862	0.225445	0.111342	-0.174295	0.170024	0.175128	0.493998	0.107879	-0.299944	0.191051		0.01766	0.104237	0.158628			0.01766	0.079011	0.130688	-0.297849	0.174954	0.015923	-0.061538	0.144897	0.072981	0.85587	0.168382	0.032377	-0.001216	0.111632	0.237984	0.305787	0.135114	0.215282	0.138766	0.283632	0.154285	0.070978
0.01768	-0.046365	0.201243	0.088019	0.074212	0.108243	0.001632	0.072772	0.142814	0.098139	0.006675	0.10358	0.214739	0.198079	0.095792	-0.218154	0.143439	0.139438	0.479527	0.087641	-0.323967	0.160784		0.01768	0.087061	0.15892			0.01768	0.059319	0.102046	-0.360048	0.235558	-0.012347	-0.081679	0.149432	-0.000748	0.835728	0.16221	0.057727	-0.019483	0.105675	0.215781	0.233129	0.122555	0.185489	0.128087	0.234093	0.13987	0.089928
0.0177	-0.068534	0.181646	0.085516	0.069809	0.105322	0.014863	0.062882	0.133945	0.061413	0.000335	0.08669	0.187562	0.169473	0.081318	-0.243493	0.117023	0.099968	0.452101	0.07569	-0.331876	0.12717		0.0177	0.069944	0.155172			0.0177	0.044325	0.07195	-0.422147	0.297848	-0.044121	-0.101203	0.147737	-0.065129	0.795265	0.156884	0.077257	-0.02218	0.105927	0.189103	0.154036	0.10251	0.155247	0.122203	0.187091	0.125311	0.114837
0.01772	-0.09207	0.159667	0.088196	0.066197	0.097376	0.011861	0.046345	0.126771	0.030957	0.000225	0.078572	0.159869	0.141151	0.069328	-0.243256	0.092423	0.061389	0.42059	0.072144	-0.321539	0.091687		0.01772	0.0551373	0.147127			0.01772	0.037038	0.037808	-0.479396	0.355504	-0.077095	-0.119529	0.140148	-0.115512	0.744431	0.145806	0.095534	-0.010081	0.113401	0.160478	0.075805	0.077848	0.125381	0.120988	0.147559	0.111696	0.139955
0.01774	-0.113402	0.135246	0.09575	0.065546	0.086942	-0.009177	0.022695	0.12177	0.009587	0.009188	0.07799	0.134813	0.114106	0.06145	-0.21319	0.072122	0.030069	0.388142	0.076403	-0.295063	0.057753		0.01774	0.0442257	0.135315			0.01774	0.039819	-0.001024	-0.525916	0.401849	-0.108208	-0.134294	0.132003	-0.147272	0.69168	0.126583	0.116142	0.014256	0.12742	0.136378	0.003413	0.051793	0.099253	0.122669	0.117944	0.098396	0.161426
0.01776	-0.128892	0.110036	0.107307	0.068983	0.079104	-0.043688	-0.007209	0.120677	-0.001316	0.026198	0.08361	0.115522	0.089183	0.058844	-0.149989	0.058868	0.013299	0.355361	0.088462	-0.255326	0.031668		0.01776	0.039081	0.121364			0.01776	0.054412	-0.041382	-0.553624	0.433368	-0.131412	-0.139614	0.131714	-0.159844	0.642778	0.106977	0.140764	0.046897	0.146603	0.125692	-0.061207	0.027854	0.081281	0.125193	0.100739	0.084902	0.179706
0.01778	-0.133664	0.086577	0.123558	0.076231	0.079042	-0.083145	-0.0393	0.126412	-0.000646	0.047286	0.095154	0.107018	0.067911	0.061878	-0.051465	0.057465	0.015979	0.325573	0.107019	-0.203762	0.020876		0.01778	0.0421903	0.108752			0.01778	0.083336	-0.078207	-0.554483	0.449205	-0.13946	-0.12825	0.145794	-0.155689	0.601062	0.098963	0.171208	0.083922	0.169619	0.137159	-0.115986	0.008885	0.076347	0.12823	0.097908	0.072744	0.197386
0.0178	-0.122331	0.067383	0.145846	0.084905	0.089317	-0.118893	-0.067048	0.142348	0.014213	0.067968	0.113251	0.114957	0.052955	0.071602	0.081168	0.074081	0.043209	0.303316	0.129892	-0.139026	0.031876		0.0178	0.0562376	0.102566			0.0178	0.130473	-0.105967	-0.523852	0.451769	-0.12701	-0.096716	0.180462	-0.133033	0.567659	0.111106	0.210722	0.123484	0.195826	0.176769	-0.15692	-0.004548	0.08657	0.134108	0.111047	0.065364	0.217383
0.01782	-0.089837	0.054714	0.174285	0.092208	0.110637	-0.141903	-0.081294	0.171989	0.046176	0.085742	0.137931	0.14366	0.047894	0.090061	0.243749	0.110707	0.101193	0.289844	0.157399	-0.059524	0.068489		0.01782	0.0835295	0.107347			0.01782	0.201255	-0.118646	-0.461646	0.44829	-0.091742	-0.045118	0.243798	-0.086918	0.543358	0.146971	0.262182	0.166906	0.226121	0.246966	-0.179648	-0.013518	0.106957	0.146837	0.140789	0.066731	0.242855
0.01784	-0.032702	0.050226	0.208037	0.097564	0.143733	-0.146415	-0.073522	0.218423	0.095215	0.101575	0.169801	0.194247	0.056141	0.118567	0.429432	0.165409	0.191787	0.2843	0.191435	0.032754	0.128983		0.01784	0.125	0.124574			0.01784	0.301246	-0.111482	-0.369022	0.448246	-0.033404	0.028142	0.342032	-0.013805	0.528864	0.205323	0.325335	0.218204	0.26283	0.345055	-0.180888	-0.018762	0.130103	0.170715	0.185936	0.080575	0.276151
0.01786	0.048419	0.054826	0.245627	0.102828	0.189639	-0.131319	-0.040641	0.283731	0.160147	0.11965	0.212332	0.263834	0.079794	0.156564	0.625819	0.237921	0.309787	0.28791	0.232092	0.134858	0.206943		0.01786	0.180036	0.151406			0.01786	0.433387	-0.083814	-0.244891	0.461703	0.047177	0.128803	0.477032	0.086519	0.525599	0.283572	0.397314	0.282975	0.308838	0.461507	-0.158789	-0.019921	0.153515	0.208847	0.245096	0.110638	0.318393
0.01788	0.147723	0.069404	0.28508	0.111108	0.247648	-0.094849	0.012601	0.369244	0.239743	0.144487	0.270586	0.3481	0.119386	0.202093	0.813793	0.328891	0.445222	0.304305	0.27884	0.247709	0.296822		0.01788	0.247045	0.181898			0.01788	0.597329	-0.039579	-0.086772	0.499098	0.14699	0.263064	0.646315	0.208663	0.537869	0.38107	0.474958	0.365905	0.366551	0.583553	-0.113083	-0.015568	0.178767	0.261484	0.316927	0.159814	0.371164
0.0179	0.256798	0.094837	0.325234	0.124853	0.313355	-0.034184	0.075371	0.475398	0.330312	0.17908	0.347516	0.443667	0.174282	0.252789	0.971432	0.432725	0.586496	0.337022	0.332388	0.373905	0.394926		0.0179	0.323248	0.209867			0.0179	0.789848	0.015665	0.106065	0.569517	0.260704	0.43259	0.842755	0.343772	0.569903	0.496272	0.557485	0.468111	0.437077	0.701189	-0.044568	-0.00314	0.206738	0.326298	0.397689	0.22807	0.435599
0.01792	0.369014	0.131572	0.36547	0.144341	0.38035	0.052725	0.138914	0.600013	0.427963	0.224373	0.442363	0.54763	0.242935	0.307016	1.08143	0.538635	0.722102	0.387176	0.393608	0.511924	0.493621		0.01792	0.404913	0.23082			0.01792	1.00304	0.077665	0.330369	0.67957	0.382493	0.632941	1.05893	0.48279	0.622208	0.624412	0.647891	0.587254	0.520576	0.810923	0.044721	0.02071	0.236538	0.40044	0.481369	0.311857	0.508674
0.01794	0.481997	0.179764	0.402901	0.168685	0.443407	0.16916	0.201061	0.737042	0.531614	0.278425	0.552535	0.656138	0.321932	0.3639	1.13331	0.640485	0.840938	0.452745	0.461448	0.655803	0.580021		0.01794	0.488253	0.242518			0.01794	1.22204	0.143617	0.577852	0.832024	0.506699	0.855271	1.2887	0.613872	0.694365	0.760077	0.748467	0.719198	0.616354	0.915096	0.150782	0.058635	0.266176	0.481518	0.562659	0.40604	0.585256
0.01796	0.595697	0.238607	0.432182	0.198484	0.499963	0.316377	0.261885	0.878231	0.640385	0.338531	0.675162	0.76325	0.406396	0.42187	1.12122	0.737858	0.931808	0.529182	0.530623	0.799689	0.641229		0.01796	0.569459	0.245589			0.01796	1.42544	0.21102	0.835953	1.02293	0.627732	1.08956	1.51959	0.72323	0.786496	0.898117	0.856354	0.858553	0.723052	1.01605	0.267616	0.111373	0.292658	0.566395	0.637095	0.505657	0.663054
0.01798	0.708047	0.305207	0.448977	0.236146	0.548864	0.487607	0.320072	1.01569	0.750775	0.403658	0.805172	0.862093	0.492544	0.479012	1.04664	0.827806	0.984441	0.610315	0.592524	0.940288	0.668616		0.01798	0.6445	0.244612			0.01798	1.58894	0.276309	1.09001	1.24108	0.740726	1.32592	1.73106	0.801828	0.894862	1.03135	0.964615	0.998372	0.838905	1.11107	0.386944	0.178082	0.313932	0.650592	0.699567	0.605471	0.740443
0.018	0.812852	0.374719	0.452029	0.28356	0.588265	0.670314	0.373802	1.14201	0.856008	0.473452	0.934079	0.947129	0.577778	0.534603	0.919381	0.901802	0.993052	0.690117	0.638735	1.07526	0.659927		0.018	0.70947	0.247139			0.018	1.68944	0.334771	1.32377	1.46953	0.841505	1.55264	1.9041	0.845299	1.01038	1.14995	1.06364	1.13036	0.959913	1.19256	0.498411	0.256984	0.329683	0.730438	0.745735	0.698622	0.813756
0.01802	0.901157	0.442131	0.442621	0.340171	0.617093	0.851959	0.422789	1.24909	0.947004	0.546213	1.05257	1.01404	0.658176	0.588505	0.751752	0.950225	0.958724	0.764895	0.661886	1.20011	0.616765		0.01802	0.760851	0.259801			0.01802	1.70791	0.383405	1.5196	1.68597	0.925629	1.75476	2.02812	0.850402	1.12208	1.24392	1.1429	1.24516	1.07877	1.25037	0.590874	0.346385	0.339817	0.80401	0.773909	0.776598	0.879791
0.01804	0.963825	0.503486	0.423919	0.402642	0.637249	1.02028	0.466684	1.32887	1.0163	0.61742	1.15265	1.05852	0.728361	0.639867	0.555287	0.968146	0.889317	0.831439	0.655198	1.30637	0.54026		0.01804	0.795528	0.284915			0.01804	1.63268	0.422808	1.66121	1.866	0.987885	1.9169	2.09755	0.817405	1.21982	1.30623	1.1936	1.333	1.18712	1.27381	0.654273	0.444558	0.343549	0.868932	0.783367	0.831228	0.934423
0.01806	0.99413	0.554737	0.400372	0.466722	0.651965	1.16083	0.503192	1.37544	1.05954	0.679717	1.22792	1.07606	0.783918	0.686844	0.343239	0.957555	0.797095	0.883086	0.613971	1.38438	0.432935		0.01806	0.811126	0.319592			0.01806	1.46153	0.454855	1.73605	1.9876	1.02395	2.02743	2.10674	0.748763	1.29379	1.33352	1.20707	1.38447	1.27756	1.25446	0.682416	0.54672	0.339084	0.921155	0.77188	0.856867	0.970997
0.01808	0.98879	0.591289	0.376418	0.529081	0.663249	1.25882	0.530587	1.3857	1.07292	0.724236	1.2742	1.06299	0.821383	0.726933	0.133027	0.925684	0.693554	0.911745	0.537308	1.42908	0.301305		0.01808	0.806586	0.357346			0.01808	1.20113	0.47967	1.73605	2.03235	1.03289	2.08028	2.0514	0.644052	1.33377	1.32423	1.17404	1.38975	1.34414	1.18971	0.673651	0.644374	0.324289	0.955856	0.737606	0.851379	0.985638
0.0181	0.946758	0.60971	0.355175	0.586639	0.671103	1.303	0.548528	1.35793	1.05301	0.743431	1.29071	1.01765	0.83647	0.757413	-0.056301	0.880454	0.586414	0.911177	0.42688	1.44276	0.153795		0.0181	0.782034	0.391452			0.0181	0.866819	0.494623	1.65835	1.98799	1.01704	2.07458	1.93245	0.503556	1.33069	1.27753	1.08991	1.33982	1.38261	1.08385	0.628174	0.728747	0.296667	0.968037	0.681446	0.815512	0.978988
0.01812	0.869504	0.608154	0.33842	0.634777	0.674199	1.28601	0.556433	1.28991	0.998502	0.734762	1.28024	0.939945	0.824548	0.775746	-0.209787	0.823868	0.481063	0.875341	0.285906	1.43212	-0.00067		0.01812	0.738047	0.417156			0.01812	0.481519	0.495819	1.50577	1.85145	0.979925	2.00876	1.7545	0.333083	1.27792	1.1925	0.956789	1.23008	1.38936	0.94575	0.546586	0.792784	0.25419	0.952204	0.60489	0.751458	0.951488
0.01814	0.762462	0.584844	0.32763	0.667874	0.670887	1.2038	0.554758	1.17871	0.909936	0.700789	1.24664	0.829924	0.781376	0.779733	-0.318105	0.751316	0.381677	0.797043	0.12009	1.40068	-0.153345		0.01814	0.675177	0.43168			0.01814	0.07164	0.480478	1.28689	1.62652	0.923912	1.8754	1.52244	0.142087	1.17068	1.06632	0.78122	1.06075	1.36096	0.784923	0.430342	0.831075	0.19806	0.903108	0.50618	0.662168	0.900861
0.01816	0.633902	0.537052	0.322891	0.68134	0.659255	1.05791	0.548622	1.02181	0.788809	0.647649	1.19133	0.687637	0.703083	0.767005	-0.375458	0.655996	0.289983	0.669585	-0.063764	1.34476	-0.298172		0.01816	0.593868	0.434329			0.01816	-0.337013	0.447524	1.01533	1.32064	0.8513	1.6661	1.24237	-0.05966	1.00544	0.894982	0.573825	0.835964	1.29609	0.607393	0.28164	0.840206	0.130684	0.817938	0.380301	0.550907	0.82487
0.01818	0.4919	0.461727	0.320918	0.671362	0.636838	0.854542	0.544856	0.818314	0.637866	0.585538	1.1127	0.514346	0.58787	0.734459	-0.379684	0.530206	0.203763	0.490551	-0.25791	1.25971	-0.433501		0.01818	0.494589	0.427805			0.01818	-0.722917	0.397598	0.707338	0.944285	0.766376	1.38	0.921212	-0.265695	0.780402	0.676645	0.346767	0.563874	1.19601	0.414571	0.103429	0.818548	0.051363	0.696634	0.223338	0.420769	0.725283
0.0182	0.341966	0.357441	0.316611	0.635908	0.601295	0.601108	0.543482	0.570075	0.461638	0.52656	1.00863	0.313493	0.437313	0.679169	-0.334838	0.368425	0.118825	0.264297	-0.451508	1.1482	-0.561783		0.0182	0.378395	0.419158			0.0182	-1.072	0.331626	0.379474	0.510778	0.671438	1.02534	0.565391	-0.473922	0.497491	0.414078	0.108353	0.256207	1.06201	0.206285	-0.10034	0.765077	-0.042449	0.540888	0.034319	0.274677	0.606108
0.01822	0.188339	0.225224	0.305714	0.576684	0.550819	0.307556	0.537914	0.2809	0.265374	0.480026	0.878664	0.091594	0.255027	0.599905	-0.253554	0.17196	0.032643	-0.001267	-0.63346	1.01797	-0.687477		0.01822	0.247169	0.418737			0.01822	-1.37681	0.248269	0.047287	0.034528	0.561848	0.612486	0.183906	-0.680968	0.163537	0.112952	-0.138012	-0.072384	0.893986	-0.015996	-0.325312	0.678898	-0.151625	0.354433	-0.18493	0.114989	0.468941
0.01824	0.036703	0.067622	0.285087	0.496371	0.482167	-0.01497	0.521258	-0.044343	0.053327	0.450953	0.72383	-0.142433	0.045041	0.496761	-0.156932	-0.053121	-0.056513	-0.297793	-0.796848	0.873918	-0.814157		0.01824	0.102663	0.435817			0.01824	-1.6346	0.145929	-0.275827	-0.470067	0.428807	0.151248	-0.213665	-0.87977	-0.211444	-0.220172	-0.389945	-0.404789	0.692777	-0.249224	-0.567151	0.560124	-0.274948	0.142955	-0.425816	-0.05708	0.314741
0.01826	-0.107187	-0.112102	0.251687	0.395594	0.390068	-0.360281	0.488253	-0.399509	-0.171143	0.440902	0.545407	-0.38011	-0.18828	0.370348	-0.071675	-0.30081	-0.152788	-0.612187	-0.939709	0.717336	-0.942855		0.01826	-0.05424	0.473321			0.01826	-1.84755	0.026532	-0.579622	-0.986701	0.264988	-0.344327	-0.623033	-1.06491	-0.615986	-0.577042	-0.643083	-0.724228	0.46219	-0.490061	-0.820093	0.411465	-0.408627	-0.087194	-0.67186	-0.240806	0.145675
0.01828	-0.240322	-0.310164	0.202466	0.273897	0.270789	-0.726335	0.434474	-0.777592	-0.403274	0.446644	0.343657	-0.614876	-0.439217	0.221389	-0.025373	-0.56643	-0.263208	-0.92233	-1.06381	0.551166	-1.07175		0.01828	-0.222867	0.526641			0.01828	-2.02131	-0.105268	-0.858769	-1.49586	0.066548	-0.855228	-1.04328	-1.23321	-1.03806	-0.948415	-0.892062	-1.01788	0.207762	-0.734051	-1.0761	0.238161	-0.546221	-0.329907	-0.905576	-0.435297	-0.039063
0.0183	-0.362109	-0.522046	0.135371	0.131896	0.124179	-1.10807	0.356143	-1.17061	-0.635918	0.458862	0.116265	-0.841478	-0.700564	0.050435	-0.041625	-0.844854	-0.395077	-1.20508	-1.1722	0.379957	-1.19634		0.0183	-0.402041	0.586888			0.0183	-2.1624	-0.244917	-1.11366	-1.9769	-0.1661	-1.36308	-1.47293	-1.38006	-1.46646	-1.32555	-1.13148	-1.27807	-0.065018	-0.975188	-1.32638	0.045507	-0.680927	-0.579154	-1.11427	-0.63953	-0.241702
0.01832	-0.47296	-0.742273	0.049492	-0.027417	-0.046778	-1.49336	0.249163	-1.56842	-0.861557	0.464062	-0.139765	-1.05483	-0.96477	-0.14055	-0.134806	-1.12641	-0.552691	-1.44825	-1.26833	0.204507	-1.31098		0.01832	-0.589854	0.64518			0.01832	-2.27761	-0.389123	-1.34903	-2.411	-0.427545	-1.85628	-1.90841	-1.50139	-1.89067	-1.70103	-1.35466	-1.50184	-0.350344	-1.20802	-1.56194	-0.162154	-0.80554	-0.82916	-1.29049	-0.851967	-0.460313
0.01834	-0.573716	-0.965039	-0.054917	-0.199614	-0.235872	-1.86816	0.109846	-1.95962	-1.07531	0.447187	-0.423299	-1.25043	-1.22402	-0.347105	-0.304753	-1.39648	-0.736618	-1.65093	-1.35495	0.022098	-1.41127		0.01834	-0.783475	0.695257			0.01834	-2.3739	-0.536078	-1.57279	-2.78396	-0.70807	-2.33006	-2.34234	-1.59652	-2.29897	-2.06754	-1.55583	-1.69004	-0.641803	-1.42882	-1.77395	-0.380079	-0.912198	-1.07501	-1.43035	-1.06974	-0.69049
0.01836	-0.665241	-1.18483	-0.175562	-0.380463	-0.435901	-2.22277	-0.059053	-2.33324	-1.27614	0.394643	-0.72835	-1.42609	-1.4693	-0.563357	-0.537656	-1.64352	-0.945604	-1.81796	-1.43062	-0.168582	-1.49265		0.01836	-0.979155	0.734294			0.01836	-2.45762	-0.684866	-1.79334	-3.08699	-0.996232	-2.78008	-2.76282	-1.66509	-2.67889	-2.41401	-1.733	-1.8466	-0.93409	-1.63414	-1.95549	-0.602473	-0.994568	-1.31267	-1.53071	-1.28816	-0.927348
0.01838	-0.74939	-1.39498	-0.308491	-0.565281	-0.641929	-2.54768	-0.246919	-2.67884	-1.46411	0.297667	-1.04736	-1.5818	-1.69097	-0.782789	-0.813143	-1.86371	-1.17749	-1.95922	-1.4908	-0.366657	-1.54745		0.01838	-1.17244	0.761891			0.01838	-2.53419	-0.833499	-2.0152	-3.31499	-1.28255	-3.19786	-3.15257	-1.70456	-3.01953	-2.72605	-1.88573	-1.97732	-1.22384	-1.8203	-2.10115	-0.823077	-1.04934	-1.53918	-1.58801	-1.50134	-1.16434
0.0184	-0.830814	-1.58631	-0.449226	-0.748721	-0.850565	-2.8285	-0.442215	-2.9864	-1.63769	0.153447	-1.3737	-1.7173	-1.88044	-0.998356	-1.10831	-2.05578	-1.42758	-2.08894	-1.53339	-0.57136	-1.56648		0.0184	-1.35851	0.778237			0.0184	-2.60726	-0.977445	-2.23737	-3.46638	-1.5594	-3.57203	-3.489	-1.71225	-3.31058	-2.99093	-2.0126	-2.08781	-1.50758	-1.98568	-2.20467	-1.03635	-1.07711	-1.75259	-1.59966	-1.70246	-1.39424
0.01842	-0.916275	-1.74926	-0.59324	-0.926582	-1.05725	-3.04941	-0.638046	-3.2469	-1.79446	-0.035821	-1.70141	-1.83025	-2.03078	-1.20263	-1.39633	-2.21683	-1.68728	-2.22156	-1.56005	-0.782324	-1.54279		0.01842	-1.53236	0.783402			0.01842	-2.67631	-1.1103	-2.45453	-3.54334	-1.81785	-3.89246	-3.74977	-1.68773	-3.54123	-3.2005	-2.11194	-2.18357	-1.78021	-2.13275	-2.25938	-1.23797	-1.08159	-1.95073	-1.56536	-1.88335	-1.60981
0.01844	-1.01246	-1.87693	-0.736345	-1.0967	-1.25529	-3.19758	-0.832974	-3.45249	-1.93262	-0.263686	-2.02268	-1.91704	-2.13697	-1.38855	-1.64665	-2.34117	-1.94287	-2.36695	-1.5724	-0.997001	-1.47308		0.01844	-1.68869	0.777606			0.01844	-2.73389	-1.22574	-2.65854	-3.54958	-2.04835	-4.15217	-3.91891	-1.63476	-3.70268	-3.35177	-2.18255	-2.27205	-2.03494	-2.26593	-2.26103	-1.42447	-1.06614	-2.13021	-1.48918	-2.03522	-1.80276
0.01846	-1.12294	-1.96507	-0.874615	-1.2579	-1.43711	-3.26553	-1.02717	-3.59687	-2.05124	-0.51997	-2.32679	-1.97551	-2.19551	-1.55085	-1.82932	-2.41823	-2.17473	-2.52581	-1.56914	-1.20809	-1.35825		0.01846	-1.82146	0.761878			0.01846	-2.7647	-1.31896	-2.83803	-3.48639	-2.24302	-4.34539	-3.98621	-1.56009	-3.79023	-3.44481	-2.22089	-2.36021	-2.26409	-2.38704	-2.20912	-1.5926	-1.03226	-2.28593	-1.37985	-2.15002	-1.96548
0.01848	-1.24348	-2.0105	-1.00394	-1.40808	-1.59698	-3.25277	-1.2183	-3.67597	-2.14822	-0.791333	-2.60148	-2.00505	-2.2039	-1.68574	-1.91978	-2.43616	-2.36162	-2.69028	-1.54673	-1.40507	-1.2044		0.01848	-1.92428	0.739174			0.01848	-2.7474	-1.38652	-2.97729	-3.35267	-2.39602	-4.4656	-3.94548	-1.46938	-3.80293	-3.47871	-2.21909	-2.44902	-2.46125	-2.49345	-2.10524	-1.7376	-0.982193	-2.40999	-1.24734	-2.2204	-2.09431
0.0185	-1.36251	-2.01033	-1.11993	-1.5434	-1.73151	-3.16357	-1.40133	-3.6874	-2.2179	-1.06174	-2.83496	-2.00435	-2.16196	-1.78906	-1.90199	-2.38931	-2.48794	-2.84668	-1.50252	-1.57844	-1.02346		0.0185	-1.99144	0.714504			0.0185	-2.6585	-1.42566	-3.05793	-3.14841	-2.50387	-4.50386	-3.79569	-1.36542	-3.74204	-3.44989	-2.1699	-2.5331	-2.62268	-2.57893	-1.95142	-1.85301	-0.920795	-2.49166	-1.10076	-2.23945	-2.18755
0.01852	-1.46775	-1.96294	-1.21744	-1.6592	-1.83645	-3.00366	-1.57012	-3.62895	-2.25064	-1.31451	-3.0184	-1.97068	-2.07175	-1.85607	-1.76954	-2.27902	-2.54638	-2.97386	-1.43502	-1.71984	-0.830393		0.01852	-2.01822	0.693496			0.01852	-2.47955	-1.43396	-3.06282	-2.87398	-2.56536	-4.44923	-3.54169	-1.24695	-3.61001	-3.3526	-2.07154	-2.60289	-2.74503	-2.634	-1.74988	-1.93373	-0.853652	-2.51953	-0.948617	-2.20152	-2.2428
0.01854	-1.54897	-1.86963	-1.29084	-1.75059	-1.90513	-2.77823	-1.71923	-3.49857	-2.23559	-1.53395	-3.14593	-1.90063	-1.93533	-1.88244	-1.52818	-2.10897	-2.53495	-3.04537	-1.33969	-1.82063	-0.637179		0.01854	-2.00048	0.681079			0.01854	-2.20315	-1.40901	-2.97802	-2.52936	-2.58024	-4.29416	-3.19604	-1.10859	-3.4089	-3.18162	-1.92713	-2.64451	-2.82266	-2.64677	-1.50389	-1.97754	-0.783661	-2.48445	-0.796596	-2.10353	-2.25775
0.01856	-1.59459	-1.73379	-1.33559	-1.81216	-1.93052	-2.49052	-1.8439	-3.29466	-2.16521	-1.70505	-3.21208	-1.79115	-1.75504	-1.86495	-1.19715	-1.88315	-2.45206	-3.03579	-1.20665	-1.87501	-0.450641		0.01856	-1.93475	0.680248			0.01856	-1.83391	-1.34867	-2.79243	-2.11888	-2.54785	-4.03659	-2.78065	-0.946261	-3.13759	-2.93633	-1.74329	-2.64303	-2.8482	-2.60332	-1.21865	-1.98369	-0.709752	-2.38131	-0.645002	-1.94521	-2.22996
0.01858	-1.59191	-1.55891	-1.34908	-1.83836	-1.90757	-2.14407	-1.9402	-3.01562	-2.03715	-1.81531	-3.21179	-1.64087	-1.53557	-1.80218	-0.80459	-1.61025	-2.29718	-2.92206	-1.02484	-1.8824	-0.27466		0.01858	-1.81927	0.690582			0.01858	-1.38676	-1.25213	-2.50029	-1.65395	-2.46693	-3.67812	-2.32258	-0.760966	-2.79354	-2.62285	-1.52871	-2.5872	-2.81515	-2.48873	-0.900573	-1.95163	-0.628855	-2.20958	-0.491538	-1.72927	-2.15708
0.0186	-1.53139	-1.34834	-1.33062	-1.82434	-1.83415	-1.74598	-2.00676	-2.66089	-1.85278	-1.85924	-3.14097	-1.45044	-1.28443	-1.695	-0.383038	-1.30663	-2.07563	-2.68339	-0.790306	-1.84672	-0.112761		0.0186	-1.65542	0.708011			0.0186	-0.884038	-1.1206	-2.10619	-1.1489	-2.33566	-3.22536	-1.84632	-0.555493	-2.37994	-2.25423	-1.29239	-2.46812	-2.72025	-2.29128	-0.55674	-1.88145	-0.537307	-1.9736	-0.335518	-1.46172	-2.03858
0.01862	-1.4086	-1.10592	-1.28218	-1.76673	-1.7114	-1.30791	-2.04271	-2.23406	-1.61495	-1.83964	-2.9967	-1.22189	-1.01079	-1.54661	0.033609	-0.989532	-1.79828	-2.30723	-0.511155	-1.77478	0.029837		0.01862	-1.44798	0.727144			0.01862	-0.351998	-0.956541	-1.62752	-0.616992	-2.15126	-2.69248	-1.36995	-0.33241	-1.90893	-1.84586	-1.04342	-2.27849	-2.56441	-2.00641	-0.195281	-1.77411	-0.432484	-1.68081	-0.178819	-1.15155	-1.87596
0.01864	-1.22543	-0.835701	-1.2082	-1.66347	-1.54397	-0.846494	-2.04449	-1.74522	-1.32926	-1.76587	-2.77999	-0.957622	-0.723581	-1.36235	0.414432	-0.67119	-1.4786	-1.79804	-0.202972	-1.67443	0.146124		0.01864	-1.20459	0.744962			0.01864	0.180929	-0.763196	-1.09236	-0.074672	-1.91386	-2.10155	-0.9064	-0.096624	-1.39791	-1.40819	-0.78808	-2.01757	-2.35263	-1.638	0.174173	-1.63103	-0.315155	-1.3405	-0.023763	-0.810449	-1.67283
0.01866	-0.990462	-0.542786	-1.11316	-1.51208	-1.33892	-0.380517	-2.00575	-1.21061	-1.00785	-1.65218	-2.4978	-0.660897	-0.430399	-1.14879	0.73262	-0.362479	-1.12942	-1.18106	0.119306	-1.55416	0.229474		0.01866	-0.93514	0.761912			0.01866	0.685781	-0.545639	-0.53311	0.453067	-1.63058	-1.48046	-0.467193	0.145263	-0.866392	-0.947027	-0.527276	-1.6934	-2.09345	-1.19843	0.539532	-1.45467	-0.187201	-0.96562	0.129289	-0.45241	-1.43494
0.01868	-0.716125	-0.234025	-1.00008	-1.30921	-1.10459	0.073879	-1.91891	-0.650642	-0.669207	-1.51518	-2.16171	-0.33789	-0.138873	-0.912541	0.963381	-0.076424	-0.76112	-0.498112	0.442447	-1.42331	0.27624		0.01868	-0.651048	0.779546			0.01868	1.13652	-0.311543	0.019571	0.937266	-1.31102	-0.856974	-0.062514	0.386227	-0.335375	-0.467272	-0.259704	-1.32069	-1.79814	-0.708362	0.886733	-1.24811	-0.050433	-0.573819	0.281311	-0.092648	-1.16809
0.0187	-0.416756	0.08273	-0.870908	-1.05352	-0.850026	0.500732	-1.7798	-0.087407	-0.331903	-1.37068	-1.78583	0.001322	0.141999	-0.660063	1.08819	0.175175	-0.383836	0.204042	0.752174	-1.29123	0.286682		0.0187	-0.364234	0.798891			0.0187	1.51284	-0.070082	0.538691	1.35145	-0.961404	-0.25401	0.301995	0.616818	0.17452	0.023898	0.015084	-0.918388	-1.4806	-0.194948	1.20217	-1.01521	0.08824	-0.186436	0.433327	0.253592	-0.877577
0.01872	-0.109057	0.398835	-0.727252	-0.749598	-0.583349	0.879071	-1.59235	0.457351	-0.008441	-1.23232	-1.38645	0.342351	0.402632	-0.39824	1.10455	0.387301	-0.010071	0.881894	1.03305	-1.16354	0.263369		0.01872	-0.0862025	0.820993			0.01872	1.80086	0.17042	1.00072	1.6719	-0.587439	0.309182	0.624797	0.825863	0.644562	0.512753	0.294154	-0.506483	-1.15539	0.312551	1.47453	-0.761618	0.216416	0.173745	0.585621	0.571506	-0.570469
0.01874	0.189727	0.704239	-0.570491	-0.408919	-0.311999	1.18702	-1.36919	0.963739	0.294787	-1.11166	-0.981416	0.664584	0.634089	-0.135091	1.02727	0.561713	0.344585	1.49443	1.26952	-1.03801	0.209651		0.01874	0.172313	0.846013			0.01874	1.99351	0.403748	1.38738	1.8789	-0.201021	0.817131	0.9041	1.00176	1.0591	0.981398	0.569579	-0.102078	-0.833938	0.786645	1.6951	-0.493622	0.323147	0.486965	0.736035	0.846377	-0.255666
0.01876	0.465497	0.987511	-0.401992	-0.047654	-0.045685	1.41147	-1.12731	1.41549	0.572664	-1.01815	-0.586703	0.942502	0.828908	0.119203	0.880448	0.70163	0.661942	2.00598	1.44607	-0.9094	0.129682		0.01876	0.401528	0.871828			0.01876	2.0895	0.624879	1.68794	1.96177	0.181256	1.25969	1.13389	1.13283	1.40588	1.41424	0.829306	0.282826	-0.524049	1.20491	1.8577	-0.217196	0.403532	0.739773	0.879786	1.06391	0.057086
0.01878	0.70728	1.23696	-0.225297	0.314002	0.202688	1.5519	-0.880396	1.80129	0.818614	-0.957014	-0.213564	1.15245	0.981379	0.352457	0.69052	0.807002	0.924579	2.39188	1.54866	-0.776321	0.027856		0.01878	0.593187	0.894777			0.01878	2.09064	0.827711	1.89813	1.92105	0.543663	1.63094	1.30636	1.211	1.6749	1.79961	1.05739	0.639456	-0.231876	1.55182	1.95908	0.061568	0.458774	0.925478	1.01155	1.2119	0.35813
0.0188	0.903481	1.44168	-0.049061	0.65146	0.417863	1.61539	-0.635839	2.11509	1.02512	-0.927718	0.131102	1.27787	1.08736	0.55346	0.482078	0.874315	1.12002	2.63852	1.56879	-0.641383	-0.092018		0.0188	0.740837	0.911104			0.0188	2.00059	1.00393	2.01817	1.76848	0.871841	1.93055	1.42051	1.2323	1.85977	2.12806	1.23757	0.960059	0.038681	1.81701	1.99998	0.335494	0.494287	1.04359	1.1271	1.28263	0.640132
0.01882	1.04089	1.59095	0.112306	0.938488	0.583226	1.61093	-0.397639	2.35509	1.18517	-0.925845	0.44343	1.30961	1.14425	0.714	0.273586	0.901423	1.24115	2.74203	1.50566	-0.510153	-0.226173		0.01882	0.839637	0.918167			0.01882	1.82507	1.14372	2.05195	1.52745	1.15508	2.16429	1.48384	1.19469	1.96089	2.39245	1.35956	1.23917	0.286429	1.99254	1.98598	0.596226	0.516887	1.09808	1.22163	1.27452	0.897662
0.01884	1.10739	1.67414	0.24179	1.15316	0.683882	1.54698	-0.168937	2.52164	1.29496	-0.945126	0.720604	1.24554	1.15143	0.827289	0.074663	0.890209	1.28381	2.70801	1.36361	-0.387894	-0.369041		0.01884	0.886577	0.914757			0.01884	1.57232	1.23591	2.00543	1.22916	1.39105	2.33904	1.50367	1.10041	1.98669	2.59014	1.42171	1.47472	0.510559	2.07225	1.92619	0.836118	0.532007	1.09643	1.28881	1.19174	1.12321
0.01886	1.09403	1.68343	0.325011	1.28287	0.710325	1.43316	0.046896	2.61664	1.35495	-0.977018	0.958691	1.09075	1.11124	0.886948	-0.112438	0.846466	1.24767	2.55114	1.15081	-0.275146	-0.512087		0.01886	0.881636	0.901224			0.01886	1.25336	1.26892	1.88394	0.906891	1.58379	2.46244	1.48286	0.957538	1.95112	2.72035	1.43108	1.66678	0.709841	2.05423	1.83054	1.05058	0.542125	1.04949	1.32267	1.04244	1.30656
0.01888	0.997072	1.61622	0.353352	1.32394	0.659336	1.28603	0.246075	2.64537	1.36784	-1.01165	1.15305	0.856909	1.03013	0.887809	-0.291515	0.781217	1.14027	2.29507	0.881071	-0.169914	-0.64481		0.01888	0.828709	0.880359			0.01888	0.882141	1.23412	1.69161	0.592179	1.73763	2.54795	1.42177	0.776263	1.86906	2.78055	1.39967	1.81499	0.883597	1.94333	1.70832	1.23839	0.546145	0.969019	1.31798	0.837253	1.4372
0.0189	0.820399	1.47569	0.323067	1.27917	0.532356	1.12703	0.426164	2.61655	1.3381	-1.04169	1.30066	0.561581	0.917886	0.82631	-0.472118	0.708704	0.97787	1.96847	0.57399	-0.071087	-0.755814		0.0189	0.734918	0.857344			0.0189	0.47534	1.12939	1.43394	0.310485	1.85501	2.61091	1.31872	0.564579	1.75425	2.76913	1.33859	1.91599	1.03138	1.75058	1.56817	1.39906	0.540504	0.8651	1.26935	0.588295	1.50524
0.01892	0.576307	1.27067	0.2334	1.15718	0.335847	0.971888	0.587807	2.53932	1.27228	-1.06417	1.40026	0.227304	0.78465	0.701575	-0.665187	0.641961	0.780803	1.599	0.252504	0.021561	-0.833308		0.01892	0.609126	0.838172			0.01892	0.051793	0.959379	1.1201	0.080403	1.93807	2.65988	1.17176	0.325676	1.61977	2.68701	1.25686	1.96421	1.15229	1.49162	1.41694	1.53061	0.521921	0.746032	1.17059	0.309072	1.50308
0.01894	0.283649	1.01472	0.087079	0.971468	0.084025	0.826294	0.733178	2.42085	1.17695	-1.07905	1.45049	-0.120485	0.638832	0.517388	-0.877429	0.59029	0.566415	1.21065	-0.060469	0.104618	-0.867057		0.01894	0.460591	0.827928			0.01894	-0.368341	0.733644	0.763654	-0.085259	1.98911	2.69401	0.982201	0.057933	1.47701	2.53745	1.16057	1.95453	1.24505	1.18464	1.25774	1.6297	0.489398	0.61875	1.01656	0.014242	1.42743
0.01896	-0.03625	0.725155	-0.107589	0.738683	-0.201809	0.688389	0.863462	2.26631	1.05476	-1.08759	1.44872	-0.456908	0.487473	0.283525	-1.10854	0.556139	0.347875	0.82146	-0.344855	0.169252	-0.851168		0.01896	0.297928	0.828967			0.01896	-0.764638	0.465387	0.381462	-0.181822	2.00938	2.70452	0.756709	-0.2391	1.33424	2.32704	1.05186	1.88228	1.30844	0.8479	1.08971	1.69273	0.445435	0.489726	0.808086	-0.281798	1.27913
0.01898	-0.363325	0.422404	-0.335856	0.478225	-0.497192	0.551801	0.98102	2.07979	0.902274	-1.09132	1.39124	-0.760719	0.336732	0.016069	-1.34991	0.53163	0.138595	0.440894	-0.586085	0.206985	-0.786108		0.01898	0.128912	0.839592			0.01898	-1.11623	0.17007	-0.009782	-0.212	1.99869	2.67944	0.507562	-0.557	1.19511	2.06418	0.931279	1.74399	1.34222	0.498893	0.908547	1.71803	0.393566	0.364295	0.553261	-0.565567	1.06337
0.019	-0.680893	0.127977	-0.578552	0.211518	-0.77726	0.410215	1.09015	1.86586	0.713963	-1.09105	1.27595	-1.01478	0.190733	-0.264197	-1.58502	0.500601	-0.048428	0.072817	-0.776247	0.214691	-0.678207		0.019	-0.0390547	0.854781			0.019	-1.40237	-0.136325	-0.394312	-0.181755	1.95454	2.60787	0.249378	-0.880524	1.05679	1.76041	0.797493	1.53959	1.34782	0.153773	0.707952	1.70701	0.33223	0.245005	0.265135	-0.823825	0.790424
0.01902	-0.976187	-0.138537	-0.815769	-0.041115	-1.01931	0.262398	1.19282	1.63074	0.488199	-1.08496	1.10622	-1.20693	0.050931	-0.534972	-1.79169	0.445638	-0.204943	-0.279501	-0.91298	0.192696	-0.535372		0.01902	-0.198696	0.868073			0.01902	-1.60471	-0.439034	-0.754692	-0.101543	1.87162	2.47943	-0.008044	-1.19602	0.912626	1.43382	0.6455	1.27253	1.32648	-0.175473	0.483043	1.66214	0.255029	0.132715	-0.04216	-1.04352	0.474982
0.01904	-1.23878	-0.362066	-1.0293	-0.264769	-1.20623	0.113499	1.28949	1.38117	0.228765	-1.0673	0.890255	-1.33212	-0.081887	-0.775755	-1.94602	0.352847	-0.327287	-0.610936	-0.9992	0.142203	-0.363054		0.01904	-0.343165	0.87378			0.01904	-1.70922	-0.725938	-1.07252	0.010485	1.74436	2.28521	-0.263427	-1.49341	0.756909	1.10466	0.472842	0.949851	1.27691	-0.481901	0.232206	1.58534	0.156221	0.027469	-0.357985	-1.21319	0.135812
0.01906	-1.45864	-0.533492	-1.20344	-0.451455	-1.32886	-0.029121	1.37992	1.12305	-0.057142	-1.03016	0.63737	-1.39225	-0.205929	-0.970939	-2.02755	0.214369	-0.414764	-0.913302	-1.04103	0.066224	-0.164861		0.01906	-0.466763	0.868732			0.01906	-1.70864	-0.98695	-1.3322	0.131341	1.56979	2.0221	-0.517849	-1.76338	0.585013	0.788614	0.28613	0.584812	1.19608	-0.760816	-0.04404	1.47841	0.031379	-0.072999	-0.674948	-1.32455	-0.205892
0.01908	-1.62773	-0.649787	-1.327	-0.599068	-1.38518	-0.159872	1.45808	0.861842	-0.359026	-0.964883	0.356114	-1.39525	-0.318922	-1.11101	-2.02271	0.03189	-0.469899	-1.17642	-1.04235	-0.029431	0.053713		0.01908	-0.565567	0.852768			0.01908	-1.60445	-1.21314	-1.52273	0.238859	1.34583	1.69544	-0.766623	-1.99509	0.392683	0.494796	0.095696	0.198001	1.0815	-1.00861	-0.344235	1.34377	-0.123126	-0.174754	-0.985991	-1.37363	-0.530119
0.0191	-1.74387	-0.713377	-1.39521	-0.710106	-1.37715	-0.275826	1.51249	0.603097	-0.660882	-0.861841	0.055604	-1.35344	-0.418753	-1.19237	-1.92579	-0.181009	-0.496126	-1.38779	-1.00272	-0.134967	0.283367		0.0191	-0.636985	0.828647			0.0191	-1.40554	-1.39787	-1.63643	0.314566	1.06672	1.31853	-0.998712	-2.17494	0.179099	0.227689	-0.092864	-0.185351	0.93366	-1.22359	-0.664398	1.18452	-0.307991	-0.286525	-1.28369	-1.3618	-0.820161
0.01912	-1.81086	-0.730679	-1.4087	-0.789568	-1.31008	-0.376074	1.53261	0.351975	-0.942817	-0.713303	-0.250798	-1.27945	-0.50331	-1.21779	-1.73864	-0.401667	-0.494968	-1.53495	-0.920308	-0.236987	0.51357		0.01912	-0.67918	0.801578			0.01912	-1.12606	-1.53672	-1.66784	0.344499	0.726911	0.908885	-1.20264	-2.29082	-0.051853	-0.009824	-0.278098	-0.53879	0.758061	-1.4049	-0.995572	1.00409	-0.519969	-0.414568	-1.5602	-1.29532	-1.06363
0.01914	-1.83516	-0.710205	-1.37186	-0.842786	-1.1928	-0.460101	1.51191	0.111812	-1.18588	-0.518395	-0.544284	-1.18401	-0.570208	-1.19468	-1.46912	-0.606801	-0.466812	-1.61305	-0.794936	-0.324442	0.734679		0.01914	-0.691768	0.777715			0.01914	-0.785319	-1.62586	-1.6134	0.32229	0.3303	0.484014	-1.36918	-2.33542	-0.294537	-0.217682	-0.460252	-0.836332	0.564106	-1.55043	-1.32441	0.806826	-0.75175	-0.55829	-1.8087	-1.18342	-1.25271
0.01916	-1.8235	-0.661283	-1.29187	-0.874631	-1.03543	-0.529278	1.44674	-0.116727	-1.37442	-0.284889	-0.804689	-1.07638	-0.618165	-1.13169	-1.12925	-0.778301	-0.411943	-1.62476	-0.628222	-0.39353	0.937479		0.01916	-0.676416	0.761742			0.01916	-0.407589	-1.6627	-1.47301	0.253242	-0.107319	0.060439	-1.48725	-2.30388	-0.543432	-0.40003	-0.639716	-1.05481	0.361848	-1.6582	-1.63617	0.59782	-0.992068	-0.711395	-2.02511	-1.03623	-1.38356
0.01918	-1.78114	-0.593187	-1.17598	-0.888847	-0.848186	-0.587028	1.33694	-0.335469	-1.49756	-0.028458	-1.01627	-0.964105	-0.648399	-1.03795	-0.73395	-0.901554	-0.331457	-1.57341	-0.422679	-0.44447	1.1146		0.01918	-0.636122	0.755734			0.01918	-0.019002	-1.64726	-1.25392	0.152656	-0.561478	-0.347061	-1.54433	-2.19473	-0.793053	-0.560157	-0.810638	-1.17856	0.160468	-1.72747	-1.91716	0.381415	-1.22639	-0.864887	-2.20647	-0.863034	-1.45683
0.0192	-1.7099	-0.514671	-1.0288	-0.887507	-0.642117	-0.632981	1.18864	-0.547123	-1.55105	0.228306	-1.16996	-0.850476	-0.662787	-0.924365	-0.299371	-0.964521	-0.227653	-1.46095	-0.18252	-0.47418	1.26303		0.0192	-0.573855	0.759859			0.0192	0.35726	-1.5821	-0.971467	0.039513	-1.00297	-0.728504	-1.53112	-2.01121	-1.03653	-0.698278	-0.958019	-1.20322	-0.032088	-1.75753	-2.15523	0.1612	-1.43823	-1.00786	-2.34884	-0.671401	-1.4757
0.01922	-1.60879	-0.433727	-0.852666	-0.872049	-0.428867	-0.661435	1.01304	-0.752064	-1.53588	0.46009	-1.26181	-0.732302	-0.661635	-0.802105	0.157656	-0.961883	-0.102294	-1.29101	0.084098	-0.476698	1.38395		0.01922	-0.492208	0.772868			0.01922	0.703897	-1.47214	-0.645301	-0.067932	-1.40312	-1.07697	-1.44142	-1.75948	-1.26274	-0.815211	-1.06375	-1.1355	-0.210344	-1.74706	-2.3397	-0.058024	-1.61318	-1.12878	-2.44836	-0.467205	-1.44369
0.01924	-1.4772	-0.356205	-0.650245	-0.844242	-0.220308	-0.668593	0.822011	-0.946894	-1.45452	0.646531	-1.29145	-0.601657	-0.643544	-0.679292	0.617167	-0.897096	0.042831	-1.06874	0.365604	-0.450596	1.48002		0.01924	-0.394115	0.792039			0.01924	1.01125	-1.32366	-0.296763	-0.15432	-1.7391	-1.38365	-1.27239	-1.45033	-1.45536	-0.911608	-1.11643	-0.990007	-0.372713	-1.69421	-2.4615	-0.268338	-1.74146	-1.21841	-2.50058	-0.254932	-1.3686
0.01926	-1.31538	-0.2854	-0.42596	-0.80479	-0.027076	-0.654638	0.627149	-1.12535	-1.30975	0.777872	-1.26107	-0.449841	-0.606731	-0.560119	1.0571	-0.777335	0.204174	-0.798512	0.649393	-0.401895	1.5538		0.01926	-0.282589	0.81383			0.01926	1.27936	-1.14332	0.052618	-0.207766	-1.99632	-1.63816	-1.02843	-1.09739	-1.59725	-0.985232	-1.11706	-0.785651	-0.519934	-1.59934	-2.51249	-0.460257	-1.81694	-1.27001	-2.49814	-0.037687	-1.26306
0.01928	-1.12196	-0.223648	-0.184804	-0.751375	0.145879	-0.617684	0.439824	-1.27985	-1.10672	0.854924	-1.17588	-0.268929	-0.551094	-0.44587	1.45894	-0.609392	0.378141	-0.487726	0.921548	-0.341384	1.60801		0.01928	-0.159954	0.835164			0.01928	1.51633	-0.938653	0.383921	-0.219152	-2.16877	-1.83095	-0.720365	-0.709159	-1.67443	-1.03414	-1.07263	-0.54159	-0.65145	-1.46735	-2.4856	-0.627078	-1.83772	-1.27643	-2.43261	0.18234	-1.13659
0.0193	-0.893735	-0.172494	0.068038	-0.680167	0.300964	-0.553198	0.267969	-1.4032	-0.85492	0.886145	-1.04537	-0.052818	-0.477924	-0.336039	1.81057	-0.40193	0.562286	-0.150174	1.16732	-0.277511	1.64428		0.0193	-0.0281851	0.854145			0.0193	1.73241	-0.71744	0.684114	-0.183401	-2.2582	-1.95566	-0.358309	-0.290635	-1.67614	-1.05976	-0.986565	-0.274377	-0.764997	-1.30385	-2.3768	-0.765989	-1.80692	-1.22924	-2.29713	0.402277	-0.991753
0.01932	-0.627019	-0.1314	0.326656	-0.588466	0.443571	-0.456158	0.114669	-1.48871	-0.567839	0.886612	-0.881532	0.200594	-0.388113	-0.228652	2.10521	-0.167041	0.75287	0.199246	1.37551	-0.211228	1.66053		0.01932	0.110919	0.869723			0.01932	1.936	-0.486216	0.947443	-0.100637	-2.272	-2.01148	0.052113	0.14867	-1.59623	-1.06427	-0.85789	0.000457	-0.858165	-1.11003	-2.18653	-0.876365	-1.73001	-1.12278	-2.08752	0.618712	-0.827585
0.01934	-0.318711	-0.097316	0.58525	-0.474899	0.578899	-0.32227	-0.018253	-1.52978	-0.261415	0.87597	-0.696341	0.488645	-0.282346	-0.118908	2.3406	0.081488	0.943203	0.549931	1.54167	-0.139828	1.65146		0.01934	0.25605	0.881356			0.01934	2.13322	-0.2494	1.17411	0.024041	-2.21949	-2.00186	0.506965	0.595958	-1.43426	-1.04868	-0.684801	0.266845	-0.92783	-0.883239	-1.92017	-0.958769	-1.61279	-0.958183	-1.80343	0.829319	-0.642149
0.01936	0.031654	-0.065172	0.839388	-0.339687	0.713388	-0.152049	-0.127777	-1.52085	0.048809	0.874877	-0.501077	0.80421	-0.162321	0.000653	2.51705	0.331608	1.12598	0.894006	1.66562	-0.058942	1.61238		0.01936	0.406274	0.888888			0.01936	2.32644	-0.010023	1.3676	0.180685	-2.10956	-1.92989	0.999232	1.03787	-1.19336	-1.01314	-0.468773	0.511168	-0.969869	-0.620028	-1.58774	-1.01431	-1.46076	-0.741911	-1.44896	1.03287	-0.432558
0.01938	0.420018	-0.028895	1.08647	-0.184426	0.854796	0.05056	-0.212189	-1.45807	0.350101	0.903366	-0.30466	1.136	-0.031192	0.137477	2.63266	0.576873	1.29475	1.22311	1.74688	0.040446	1.54015		0.01938	0.560677	0.891558			0.01938	2.51146	0.228352	1.532	0.356693	-1.95184	-1.7962	1.51514	1.45941	-0.878639	-0.956052	-0.215113	0.724551	-0.980464	-0.318413	-1.20271	-1.04523	-1.27781	-0.482434	-1.0318	1.22893	-0.197379
0.0194	0.836355	0.017171	1.32502	-0.010947	1.00804	0.284363	-0.273335	-1.33878	0.631842	0.976786	-0.11098	1.4699	0.107246	0.298187	2.68284	0.815504	1.44433	1.52834	1.78463	0.168833	1.43265		0.0194	0.718	0.887997			0.0194	2.67638	0.46177	1.66982	0.540444	-1.75655	-1.59922	2.03552	1.84917	-0.498702	-0.874265	0.069714	0.902023	-0.956152	0.019114	-0.781051	-1.0555	-1.06684	-0.187247	-0.562119	1.4183	0.060683
0.01942	1.26454	0.077191	1.55354	0.178398	1.17163	0.551059	-0.316356	-1.16138	0.885832	1.10031	0.081389	1.7908	0.249409	0.489125	2.66619	1.04518	1.5725	1.8027	1.77947	0.331653	1.29021		0.01942	0.876353	0.878146			0.01942	2.80325	0.687542	1.78276	0.724879	-1.53002	-1.33512	2.5411	2.20299	-0.066163	-0.767585	0.377104	1.04287	-0.893163	0.385791	-0.340851	-1.04887	-0.831776	0.138622	-0.053018	1.60224	0.336864
0.01944	1.68569	0.153289	1.76968	0.379813	1.33898	0.850394	-0.346994	-0.926204	1.10732	1.26806	0.277674	2.08433	0.392653	0.714403	2.58417	1.2603	1.67838	2.04187	1.73277	0.528907	1.11583		0.01944	1.03292	0.864002			0.01944	2.87303	0.904329	1.8745	0.90799	-1.27201	-0.99947	3.01336	2.51844	0.404866	-0.64247	0.695063	1.15211	-0.788147	0.77436	0.099694	-1.02761	-0.576829	0.491033	0.477433	1.78077	0.626107
0.01946	2.08269	0.245652	1.96992	0.587137	1.50189	1.17511	-0.369697	-0.637448	1.29375	1.46709	0.483948	2.33829	0.536778	0.973047	2.43578	1.45187	1.75976	2.24093	1.64597	0.756209	0.915443		0.01946	1.18353	0.849374			0.01946	2.87098	1.11142	1.95118	1.08919	-0.979355	-0.592194	3.43315	2.79097	0.899519	-0.506015	1.01109	1.23954	-0.639963	1.17674	0.525143	-0.993232	-0.303077	0.864494	1.00678	1.95248	0.922375
0.01948	2.44237	0.353192	2.14998	0.792423	1.65255	1.50949	-0.389618	-0.304749	1.4453	1.68293	0.705494	2.54393	0.684208	1.25892	2.21974	1.60947	1.81177	2.39129	1.51921	1.00117	0.698011		0.01948	1.32272	0.840019			0.01948	2.78857	1.30873	2.01719	1.2664	-0.649677	-0.121445	3.78327	3.01424	1.40044	-0.358215	1.31518	1.31673	-0.450304	1.58151	0.924136	-0.946648	-0.008479	1.25241	1.51208	2.11504	1.21954
0.0195	2.75402	0.473701	2.3051	0.989248	1.78439	1.83471	-0.411438	0.058424	1.56442	1.901	0.949352	2.69601	0.837405	1.56192	1.93876	1.72516	1.82595	2.481	1.35145	1.24235	0.47247		0.0195	1.44454	0.842392			0.0195	2.62317	1.49611	2.07137	1.43649	-0.280464	0.398159	4.0501	3.18004	1.88885	-0.194556	1.59869	1.39422	-0.222084	1.97537	1.28962	-0.887989	0.305261	1.6483	1.97303	2.2651	1.51211
0.01952	3.0072	0.603516	2.42999	1.17412	1.89264	2.13483	-0.435823	0.437054	1.65261	2.10456	1.2233	2.79183	0.996626	1.86818	1.59656	1.79421	1.79311	2.49913	1.14421	1.45601	0.246961		0.01952	1.54337	0.861486			0.01952	2.3776	1.67106	2.10798	1.59741	0.129248	0.949312	4.22189	3.28162	2.34751	-0.010664	1.85085	1.48	0.041118	2.34544	1.6184	-0.815747	0.630089	2.04476	2.3731	2.3973	1.79326
0.01954	3.19281	0.737531	2.51824	1.34463	1.97419	2.39883	-0.461392	0.814395	1.71117	2.27623	1.52944	2.83125	1.16046	2.16067	1.19655	1.81197	1.70829	2.44173	0.902614	1.6236	0.03064		0.01954	1.61447	0.90015			0.01954	2.05967	1.82716	2.11688	1.74622	0.574858	1.51272	4.28955	3.31738	2.7627	0.198088	2.05648	1.57812	0.333556	2.67918	1.90925	-0.726694	0.9568	2.43135	2.70097	2.50383	2.05293
0.01956	3.30661	0.87055	2.56133	1.49831	2.02733	2.62043	-0.487917	1.17345	1.74357	2.40297	1.86216	2.81811	1.32663	2.42114	0.747086	1.77226	1.57057	2.31296	0.634899	1.73119	-0.168233		0.01956	1.65454	0.958915			0.01956	1.68058	1.95535	2.08386	1.87448	1.04505	2.06931	4.24951	3.28822	3.1255	0.433038	2.1993	1.68724	0.646783	2.96358	2.16091	-0.617482	1.276	2.79434	2.9508	2.575	2.28188
0.01958	3.35041	0.997971	2.55094	1.63307	2.05133	2.79512	-0.515291	1.49985	1.75502	2.47973	2.20985	2.75876	1.49121	2.63181	0.263703	1.67003	1.38126	2.11962	0.352529	1.76575	-0.344228		0.01958	1.66183	1.03511			0.01958	1.25301	2.04752	1.99548	1.97012	1.52151	2.60251	4.10076	3.19488	3.42966	0.687418	2.26978	1.80148	0.971144	3.18431	2.37144	-0.484968	1.57497	3.11795	3.1197	2.60038	2.47726
0.0196	3.32766	1.1141	2.48267	1.7488	2.04587	2.91811	-0.539519	1.78186	1.75052	2.50711	2.55429	2.65836	1.64806	2.77654	-0.232728	1.50326	1.14657	1.86803	0.06913	1.71699	-0.493425		0.0196	1.63582	1.12228			0.0196	0.79196	2.0983	1.84304	2.02322	1.98065	3.09444	3.84109	3.03903	3.6666	0.949027	2.26675	1.9115	1.29677	3.32683	2.53845	-0.326694	1.83799	3.38513	3.20506	2.57056	2.64095
0.01962	3.23862	1.21209	2.35589	1.84666	2.01134	2.985	-0.549781	2.00973	1.73324	2.48609	2.8721	2.52039	1.7892	2.84273	-0.717332	1.27275	0.87882	1.56729	-0.202183	1.57812	-0.61282		0.01962	1.57704	1.21089			0.01962	0.316579	2.10357	1.62294	2.02703	2.39737	3.52292	3.47197	2.82242	3.8251	1.20473	2.19378	2.00418	1.61255	3.37987	2.6587	-0.14311	2.04817	3.57873	3.20497	2.47922	2.77374
0.01964	3.08113	1.28578	2.17122	1.92541	1.94958	2.99212	-0.532296	2.17689	1.70464	2.41627	3.14037	2.34727	1.90601	2.82355	-1.1628	0.983465	0.593384	1.23243	-0.452499	1.34508	-0.699897		0.01964	1.48701	1.29082			0.01964	-0.151477	2.05928	1.33615	1.97499	2.74803	3.86448	3.00319	2.54744	3.89613	1.44337	2.05812	2.0641	1.90629	3.33705	2.72774	0.06241	2.19081	3.68461	3.12197	2.32412	2.87208
0.01966	2.85557	1.3298	1.93147	1.97993	1.86356	2.93651	-0.47756	2.2801	1.66504	2.29775	3.34001	2.14021	1.99054	2.71861	-1.54002	0.64532	0.305026	0.88312	-0.676657	1.02114	-0.752226		0.01966	1.36844	1.35351			0.01966	-0.593105	1.9637	0.988245	1.86033	3.01176	4.09821	2.45137	2.22073	3.87415	1.65595	1.87052	2.07585	2.1667	3.19706	2.74153	0.285923	2.25906	3.69433	2.96402	2.10721	2.92808
0.01968	2.56768	1.33881	1.64419	2.00316	1.75612	2.8162	-0.38191	2.31801	1.61354	2.13368	3.45553	1.90093	2.0359	2.53302	-1.82105	0.272391	0.027134	0.539315	-0.870994	0.621238	-0.769891		0.01968	1.22538	1.39272			0.01968	-0.994527	1.82025	0.589774	1.68065	3.17217	4.21036	1.83801	1.85276	3.75472	1.83296	1.64169	2.02685	2.38495	2.96481	2.69848	0.523426	2.25761	3.60477	2.74018	1.83454	2.93237
0.0197	2.22714	1.3086	1.32188	1.98927	1.62968	2.63144	-0.24641	2.29024	1.54877	1.93101	3.47544	1.63382	2.03683	2.27634	-1.98645	-0.117498	-0.229722	0.216929	-1.03326	0.169988	-0.75733		0.0197	1.0627	1.40505			0.0197	-1.34525	1.6364	0.156671	1.44155	3.2213	4.19895	1.18739	1.45575	3.53529	1.96442	1.3798	1.91206	2.5562	2.65287	2.59941	0.769574	2.19892	3.41729	2.45911	1.51618	2.87823
0.01972	1.84529	1.23813	0.980148	1.93567	1.48639	2.3866	-0.077068	2.19885	1.46984	1.69855	3.39324	1.34493	1.99117	1.96197	-2.03081	-0.506052	-0.460962	-0.074876	-1.16191	-0.302665	-0.720968		0.01972	0.885498	1.39046			0.01972	-1.63629	1.42057	-0.290767	1.15662	3.16001	4.07228	0.525224	1.04315	3.21793	2.04151	1.09293	1.73574	2.67929	2.27935	2.44609	1.01679	2.09419	3.13826	2.13153	1.16521	2.76254
0.01974	1.43348	1.13031	0.635479	1.84323	1.32779	2.08905	0.117725	2.05004	1.37494	1.44598	3.20751	1.04121	1.89965	1.60668	-1.96419	-0.878666	-0.666221	-0.334897	-1.25574	-0.768012	-0.666847		0.01974	0.6985	1.35227			0.01974	-1.86123	1.18237	-0.730114	0.845661	2.99309	3.84092	-0.12246	0.625821	2.8102	2.05848	0.791735	1.5088	2.754	1.86254	2.24031	1.25477	1.95129	2.77871	1.76995	0.796152	2.58498
0.01976	1.00289	0.991597	0.304103	1.71644	1.15525	1.74673	0.330871	1.85278	1.26069	1.18293	2.92329	0.731471	1.76413	1.2291	-1.80826	-1.2224	-0.845353	-0.567895	-1.31387	-1.20548	-0.601006		0.01976	0.506095	1.29636			0.01976	-2.01672	0.933326	-1.13904	0.530105	2.72852	3.51207	-0.731567	0.211066	2.32477	2.01302	0.487948	1.24491	2.77824	1.41897	1.98481	1.47154	1.78006	2.35263	1.38575	0.423746	2.35022
0.01978	0.566669	0.831078	0.000707	1.56194	0.971585	1.36873	0.556323	1.61602	1.12368	0.916877	2.55396	0.426037	1.58746	0.847887	-1.58685	-1.52042	-0.995655	-0.778009	-1.33743	-1.60163	-0.529306		0.01978	0.313317	1.22954			0.01978	-2.10239	0.685376	-1.49886	0.228251	2.38139	3.09484	-1.27786	-0.191361	1.77842	1.90497	0.191793	0.957489	2.74814	0.964175	1.68539	1.6574	1.59221	1.87746	0.990206	0.062308	2.06972
0.0198	0.14157	0.659117	-0.263539	1.38594	0.781239	0.965687	0.784751	1.34895	0.961248	0.653908	2.11965	0.135158	1.37529	0.480181	-1.3199	-1.75193	-1.11264	-0.963109	-1.33184	-1.94535	-0.456133		0.0198	0.126107	1.15795			0.0198	-2.1216	0.450763	-1.79693	-0.045688	1.97412	2.60535	-1.73808	-0.568827	1.18938	1.7387	-0.088209	0.659757	2.66065	0.51178	1.3513	1.80734	1.39484	1.37358	0.596296	-0.275141	1.75805
0.01982	-0.254486	0.486546	-0.482104	1.19248	0.588109	0.549866	1.0026	1.06258	0.773579	0.399541	1.64244	-0.132555	1.1367	0.140461	-1.02458	-1.90094	-1.19536	-1.1173	-1.30412	-2.22714	-0.38446		0.01982	-0.049911	1.08675			0.01982	-2.08115	0.241596	-2.02585	-0.280288	1.53142	2.06145	-2.09787	-0.910521	0.576215	1.52382	-0.343869	0.364086	2.51508	0.073798	0.993903	1.91861	1.18984	0.859553	0.214771	-0.578169	1.42888
0.01984	-0.608916	0.323701	-0.653071	0.983835	0.394815	0.134913	1.19771	0.768637	0.565678	0.158343	1.14219	-0.369983	0.883178	-0.160422	-0.718598	-1.96156	-1.24828	-1.2379	-1.25849	-2.44053	-0.316938		0.01984	-0.210556	1.02044			0.01984	-1.99063	0.067534	-2.18207	-0.467876	1.07666	1.48089	-2.35367	-1.20752	-0.039904	1.26983	-0.566735	0.078701	2.3132	-0.33833	0.626276	1.98859	0.980537	0.348778	-0.148281	-0.839956	1.09364
0.01986	-0.916526	0.178586	-0.778793	0.762546	0.205349	-0.267803	1.36071	0.477419	0.34635	-0.06531	0.63652	-0.571203	0.627056	-0.415761	-0.421993	-1.93556	-1.27968	-1.32817	-1.19448	-2.58447	-0.256609		0.01986	-0.353421	0.963072			0.01986	-1.86185	-0.065971	-2.26474	-0.606384	0.630221	0.884138	-2.50976	-1.4523	-0.635337	0.983943	-0.751012	-0.192324	2.0593	-0.713961	0.26203	2.01531	0.773646	-0.14788	-0.489092	-1.05694	0.760439
0.01988	-1.17422	0.056249	-0.865026	0.533084	0.026206	-0.649224	1.48205	0.197867	0.12795	-0.267249	0.142295	-0.7335	0.378777	-0.623451	-0.154051	-1.83293	-1.29813	-1.39443	-1.10761	-2.66432	-0.206106		0.01988	-0.477417	0.917735			0.01988	-1.7063	-0.158688	-2.27486	-0.697968	0.208385	0.291262	-2.57793	-1.63988	-1.18799	0.674627	-0.89516	-0.44609	1.75948	-1.04276	-0.086564	1.99792	0.576638	-0.618546	-0.803661	-1.22758	0.434826
0.0199	-1.37829	-0.040642	-0.918437	0.302398	-0.135482	-1.00041	1.55427	-0.061938	-0.075184	-0.444343	-0.325229	-0.85777	0.145287	-0.786212	0.073255	-1.67239	-1.30693	-1.44094	-0.993598	-2.68497	-0.165603		0.0199	-0.581579	0.885053			0.0199	-1.53316	-0.214884	-2.21589	-0.746905	-0.174726	-0.283859	-2.57565	-1.76711	-1.6801	0.355113	-1.00046	-0.680613	1.42119	-1.31581	-0.409121	1.93612	0.39549	-1.05187	-1.08478	-1.35178	0.122704
0.01992	-1.5272	-0.111853	-0.944596	0.078661	-0.272785	-1.31264	1.57647	-0.295882	-0.251583	-0.594475	-0.753705	-0.946527	-0.068198	-0.910127	0.258259	-1.47519	-1.30302	-1.46741	-0.853372	-2.64382	-0.132218		0.01992	-0.664343	0.862796			0.01992	-1.35019	-0.240942	-2.09442	-0.759804	-0.506582	-0.832828	-2.52025	-1.83246	-2.09803	0.042515	-1.06973	-0.89537	1.05361	-1.5281	-0.697541	1.83027	0.233458	-1.43891	-1.32093	-1.43052	-0.168642
0.01994	-1.62387	-0.159684	-0.948508	-0.130941	-0.379377	-1.57561	1.55428	-0.50102	-0.394328	-0.71635	-1.13448	-1.00447	-0.256883	-1.00165	0.407929	-1.25712	-1.28009	-1.47002	-0.695384	-2.53595	-0.101509		0.01994	-0.72405	0.847602			0.01994	-1.16475	-0.243595	-1.91878	-0.746235	-0.77925	-1.34542	-2.4237	-1.83699	-2.43245	-0.248672	-1.10489	-1.08952	0.66767	-1.67812	-0.94667	1.68268	0.09019	-1.77195	-1.50207	-1.4649	-0.431112
0.01996	-1.67507	-0.187845	-0.935143	-0.319648	-0.451074	-1.77915	1.49704	-0.677331	-0.499987	-0.809594	-1.46325	-1.03962	-0.417907	-1.06625	0.533465	-1.02756	-1.23195	-1.44372	-0.533717	-2.3617	-0.068974		0.01996	-0.759952	0.836873			0.01996	-0.982878	-0.228644	-1.69782	-0.716446	-0.990958	-1.80675	-2.29253	-1.78306	-2.68008	-0.512451	-1.10776	-1.26128	0.275229	-1.76644	-1.15375	1.49804	-0.037379	-2.04378	-1.62579	-1.45643	-0.657313
0.01998	-1.68819	-0.199905	-0.908909	-0.479599	-0.486845	-1.91908	1.41505	-0.826964	-0.568642	-0.874783	-1.73959	-1.06105	-0.551179	-1.10918	0.644032	-0.794789	-1.15493	-1.38442	-0.380836	-2.12579	-0.030256		0.01998	-0.77266	0.829207			0.01998	-0.807899	-0.200668	-1.44023	-0.679003	-1.14704	-2.2031	-2.13086	-1.67365	-2.84365	-0.749061	-1.08303	-1.40984	-0.111779	-1.79411	-1.3174	1.28215	-0.15247	-2.24867	-1.69539	-1.40851	-0.844886
0.02	-1.66844	-0.199349	-0.873374	-0.603956	-0.488762	-1.99709	1.31522	-0.952857	-0.602845	-0.913523	-1.96531	-1.07561	-0.658818	-1.13526	0.743724	-0.568494	-1.04698	-1.29089	-0.240636	-1.83658	0.018481		0.02	-0.763874	0.823795			0.02	-0.640356	-0.164455	-1.15447	-0.641653	-1.26	-2.52678	-1.94295	-1.51631	-2.92929	-0.957347	-1.03792	-1.53631	-0.482191	-1.76278	-1.43748	1.04094	-0.258021	-2.38497	-1.71507	-1.32676	-0.996394
0.02002	-1.61972	-0.190568	-0.83179	-0.69111	-0.461458	-2.01741	1.199	-1.05697	-0.60687	-0.928446	-2.14284	-1.08662	-0.744703	-1.14744	0.83352	-0.356712	-0.906821	-1.16376	-0.109875	-1.50593	0.078358		0.02002	-0.736104	0.819966			0.02002	-0.479308	-0.125452	-0.850359	-0.611394	-1.34322	-2.77631	-1.73394	-1.32306	-2.94354	-1.13143	-0.981391	-1.64162	-0.826588	-1.67779	-1.51561	0.780744	-0.356506	-2.45489	-1.6903	-1.21849	-1.11591
0.02004	-1.54534	-0.178516	-0.787306	-0.745166	-0.411606	-1.98811	1.06578	-1.14045	-0.588004	-0.922513	-2.27382	-1.09469	-0.812943	-1.1461	0.913638	-0.162976	-0.735198	-1.00364	0.016558	-1.14477	0.145894		0.02004	-0.692347	0.817568			0.02004	-0.323504	-0.088032	-0.540118	-0.594646	-1.40251	-2.95463	-1.50877	-1.10615	-2.89288	-1.26381	-0.922218	-1.72409	-1.13797	-1.54992	-1.55569	0.508997	-0.447347	-2.46158	-1.63016	-1.09256	-1.2096
0.02006	-1.44701	-0.167722	-0.741307	-0.772261	-0.347491	-1.92183	0.916569	-1.20492	-0.554705	-0.898077	-2.35782	-1.0996	-0.866304	-1.1298	0.981561	0.011784	-0.534179	-0.814084	0.143699	-0.761964	0.214039		0.02006	-0.635782	0.817121			0.02006	-0.171628	-0.055121	-0.236201	-0.597966	-1.43467	-3.06912	-1.27069	-0.878957	-2.78529	-1.34952	-0.864091	-1.77881	-1.41097	-1.39315	-1.56317	0.234109	-0.527903	-2.40966	-1.5447	-0.957388	-1.28175
0.02008	-1.32583	-0.161467	-0.691863	-0.778072	-0.277234	-1.82989	0.752603	-1.25238	-0.5129	-0.857104	-2.39256	-1.10121	-0.906622	-1.09733	1.03203	0.167126	-0.307628	-0.603151	0.277199	-0.368008	0.275281		0.02008	-0.569477	0.819088			0.02008	-0.022062	-0.029557	0.051721	-0.626799	-1.43497	-3.13236	-1.01975	-0.654596	-2.62934	-1.38967	-0.803234	-1.79885	-1.63999	-1.22038	-1.54325	-0.035117	-0.59713	-2.30682	-1.44011	-0.818709	-1.33059
0.0201	-1.1843	-0.161109	-0.634916	-0.768012	-0.206713	-1.71771	0.57304	-1.2837	-0.467166	-0.802476	-2.37625	-1.09876	-0.935355	-1.04903	1.06373	0.304879	-0.062957	-0.379724	0.422166	0.024382	0.324398		0.0201	-0.495981	0.823807			0.0201	0.126108	-0.013887	0.317396	-0.683877	-1.40543	-3.15842	-0.756326	-0.441388	-2.43274	-1.39126	-0.731227	-1.77833	-1.81965	-1.04026	-1.50012	-0.290362	-0.654549	-2.16242	-1.31809	-0.679809	-1.3545
0.02012	-1.02673	-0.166584	-0.566528	-0.747779	-0.140621	-1.58581	0.378624	-1.2977	-0.423698	-0.738663	-2.30906	-1.08886	-0.95424	-0.986429	1.07904	0.428412	0.188743	-0.151384	0.578248	0.401222	0.359696		0.02012	-0.417624	0.831223			0.02012	0.27274	-0.008417	0.556844	-0.766023	-1.35414	-3.15639	-0.487632	-0.24264	-2.20396	-1.36317	-0.63988	-1.71554	-1.94672	-0.857143	-1.43781	-0.525357	-0.697673	-1.98653	-1.17728	-0.542415	-1.3553
0.02014	-0.858507	-0.177032	-0.483947	-0.723137	-0.084669	-1.43437	0.176178	-1.29173	-0.389097	-0.671719	-2.19144	-1.06595	-0.965366	-0.911303	1.07791	0.538689	0.432295	0.075512	0.737638	0.748548	0.38257		0.02014	-0.337091	0.839719			0.02014	0.41915	-0.010313	0.766962	-0.861514	-1.28745	-3.12844	-0.224263	-0.057055	-1.95228	-1.31392	-0.52513	-1.61335	-2.02027	-0.672883	-1.36045	-0.736623	-0.721425	-1.78982	-1.01468	-0.407793	-1.3348
0.02016	-0.685472	-0.190641	-0.385989	-0.698331	-0.044981	-1.26815	-0.024568	-1.26284	-0.366391	-0.608384	-2.02248	-1.02575	-0.969179	-0.824902	1.0597	0.633914	0.651565	0.296448	0.888503	1.05739	0.395283		0.02016	-0.256918	0.846465			0.02016	0.568664	-0.015571	0.946168	-0.95297	-1.20771	-3.07158	0.028591	0.119001	-1.68427	-1.25078	-0.389109	-1.47663	-2.04259	-0.48868	-1.27062	-0.922845	-0.719034	-1.58068	-0.828316	-0.277868	-1.29468
0.02018	-0.514814	-0.204806	-0.273761	-0.674466	-0.025905	-1.09494	-0.217112	-1.20932	-0.353029	-0.55381	-1.80255	-0.966119	-0.964764	-0.728161	1.02813	0.711359	0.834705	0.508267	1.02016	1.32548	0.399027		0.02018	-0.178878	0.849233			0.02018	0.722583	-0.021625	1.09649	-1.02509	-1.11819	-2.97829	0.270787	0.287296	-1.40503	-1.17766	-0.238685	-1.31093	-2.02024	-0.305875	-1.16842	-1.08417	-0.685926	-1.36423	-0.620086	-0.155125	-1.23733
0.0202	-0.35314	-0.21661	-0.15143	-0.649248	-0.028194	-0.91884	-0.400846	-1.13173	-0.344108	-0.510218	-1.53618	-0.88569	-0.952069	-0.622524	0.99178	0.76864	0.975492	0.70564	1.12647	1.55389	0.394752		0.0202	-0.104008	0.847224			0.0202	0.87731	-0.027488	1.22186	-1.07011	-1.02255	-2.84032	0.500903	0.449738	-1.12165	-1.0955	-0.080372	-1.12361	-1.96113	-0.125574	-1.05387	-1.22118	-0.624059	-1.14494	-0.395865	-0.041275	-1.16492
0.02022	-0.202059	-0.223239	-0.02581	-0.618357	-0.049153	-0.736996	-0.581176	-1.0312	-0.337439	-0.476714	-1.23195	-0.784865	-0.930928	-0.509871	0.959059	0.806865	1.07309	0.884217	1.20499	1.74441	0.384211		0.02022	-0.03252	0.841024			0.02022	1.02685	-0.033301	1.32527	-1.08493	-0.918729	-2.65467	0.715418	0.610556	-0.840844	-1.00607	0.081723	-0.924183	-1.87173	0.050827	-0.928192	-1.33351	-0.541306	-0.927674	-0.161884	0.064069	-1.08006
0.02024	-0.058429	-0.222133	0.095202	-0.578111	-0.085007	-0.544829	-0.765168	-0.907456	-0.33318	-0.449205	-0.901204	-0.666475	-0.899195	-0.391939	0.932215	0.832426	1.13145	1.04725	1.2559	1.8982	0.368635		0.02024	0.0361403	0.832711			0.02024	1.16662	-0.040601	1.40883	-1.06739	-0.800199	-2.42365	0.911164	0.770054	-0.566463	-0.912001	0.24121	-0.722458	-1.7581	0.220468	-0.791934	-1.41977	-0.448049	-0.716891	0.077251	0.162484	-0.986432
0.02026	0.082077	-0.211176	0.204682	-0.526637	-0.131965	-0.343962	-0.954077	-0.760661	-0.330112	-0.421869	-0.556618	-0.534033	-0.853826	-0.269825	0.908616	0.851157	1.15638	1.19756	1.28077	2.01844	0.347266		0.02026	0.102485	0.825072			0.02026	1.29466	-0.050925	1.47451	-1.01787	-0.664437	-2.1539	1.08362	0.921994	-0.301047	-0.813431	0.385866	-0.526116	-1.62634	0.379258	-0.644484	-1.47858	-0.354787	-0.516266	0.314966	0.255306	-0.887904
0.02028	0.220548	-0.189728	0.298312	-0.463135	-0.186663	-0.142757	-1.14215	-0.593439	-0.324702	-0.389435	-0.212781	-0.391404	-0.792639	-0.143726	0.886376	0.863382	1.15322	1.32932	1.27933	2.11297	0.318871		0.02028	0.16618	0.820235			0.02028	1.41032	-0.064219	1.5247	-0.940055	-0.515761	-1.85726	1.22741	1.0596	-0.047657	-0.709437	0.502917	-0.339219	-1.48038	0.52273	-0.485745	-1.50945	-0.268112	-0.328563	0.541972	0.343646	-0.787838
0.0203	0.352918	-0.159338	0.374233	-0.387824	-0.246947	0.049887	-1.32068	-0.409865	-0.313397	-0.347341	0.113662	-0.243989	-0.714078	-0.013517	0.865304	0.868734	1.12805	1.43519	1.25101	2.1892	0.284561		0.0203	0.226465	0.818985			0.0203	1.51143	-0.079754	1.56084	-0.838028	-0.359299	-1.54565	1.34166	1.17704	0.189709	-0.602229	0.587183	-0.162849	-1.32222	0.645869	-0.317338	-1.51308	-0.187778	-0.15602	0.750603	0.427368	-0.688471
0.02032	0.474283	-0.122517	0.43193	-0.302462	-0.309596	0.229769	-1.48184	-0.214992	-0.295312	-0.291194	0.408905	-0.098715	-0.616584	0.119928	0.845438	0.870689	1.08787	1.51326	1.19973	2.24834	0.247772		0.02032	0.283081	0.820715			0.02032	1.59331	-0.097534	1.58197	-0.715192	-0.197436	-1.22623	1.42934	1.26822	0.405552	-0.496622	0.641963	0.002185	-1.15464	0.744154	-0.143383	-1.49083	-0.109048	-0.000577	0.936573	0.504601	-0.590495
0.02034	0.581794	-0.081019	0.471007	-0.210225	-0.368445	0.397318	-1.62067	-0.015229	-0.27207	-0.219694	0.665999	0.038306	-0.499802	0.254231	0.82604	0.874264	1.03846	1.56482	1.13322	2.28692	0.211564		0.02034	0.336037	0.823851			0.02034	1.65047	-0.118748	1.58698	-0.575603	-0.034369	-0.905125	1.49348	1.32868	0.592581	-0.394789	0.674129	0.154919	-0.981474	0.81769	0.030715	-1.44439	-0.026012	0.135959	1.09618	0.573909	-0.492969
0.02036	0.673211	-0.036089	0.490969	-0.114852	-0.41707	0.553497	-1.73388	0.183194	-0.246136	-0.136189	0.883148	0.163697	-0.366106	0.386331	0.805653	0.882527	0.982195	1.59085	1.05822	2.30131	0.17675		0.02036	0.38482	0.826404			0.02036	1.67859	-0.145563	1.57679	-0.424308	0.121498	-0.589154	1.53731	1.35424	0.744414	-0.294747	0.690558	0.295928	-0.805652	0.871701	0.200691	-1.37625	0.066566	0.251276	1.22406	0.635457	-0.39361
0.02038	0.747503	0.010613	0.493429	-0.019237	-0.452046	0.695275	-1.8189	0.374905	-0.219748	-0.04475	1.06141	0.275434	-0.219951	0.513588	0.785052	0.895652	0.918094	1.59393	0.978366	2.28934	0.142645		0.02038	0.428601	0.826659			0.02038	1.67483	-0.17886	1.5538	-0.266238	0.263071	-0.282717	1.56224	1.34116	0.858318	-0.196045	0.69819	0.427778	-0.628371	0.911318	0.36306	-1.28947	0.171505	0.342804	1.31679	0.689962	-0.291428
0.0204	0.806592	0.057639	0.482993	0.074783	-0.473213	0.815386	-1.87349	0.55377	-0.192676	0.05091	1.20476	0.372316	-0.066667	0.634217	0.766	0.911673	0.847615	1.57867	0.894623	2.2505	0.109318		0.0204	0.466939	0.823456			0.0204	1.63624	-0.215978	1.52044	-0.104852	0.389065	0.012658	1.56572	1.2908	0.936266	-0.100936	0.702762	0.554899	-0.450649	0.93985	0.514421	-1.18714	0.288318	0.409642	1.37711	0.737658	-0.188647
0.02042	0.85568	0.104495	0.464233	0.164958	-0.481248	0.907626	-1.89471	0.71273	-0.161407	0.145017	1.32042	0.455029	0.087496	0.746713	0.745422	0.927939	0.777934	1.54772	0.80652	2.185	0.078479		0.02042	0.499812	0.815603			0.02042	1.55916	-0.252117	1.47775	0.055868	0.501489	0.296421	1.54432	1.21076	0.985349	-0.007332	0.704889	0.681928	-0.274202	0.961029	0.652941	-1.07299	0.412853	0.45349	1.41267	0.778158	-0.08843
0.02044	0.901356	0.15108	0.440328	0.24801	-0.475659	0.968328	-1.87985	0.84571	-0.122705	0.230916	1.41641	0.525491	0.235452	0.849839	0.718255	0.942201	0.714878	1.50161	0.714002	2.09164	0.051919		0.02044	0.527105	0.801697			0.02044	1.44139	-0.283198	1.42445	0.207789	0.601797	0.5682	1.49774	1.11097	1.01598	0.091127	0.700913	0.810042	-0.100861	0.978283	0.778959	-0.95197	0.537033	0.478136	1.43141	0.810695	0.008167
0.02046	0.94752	0.196989	0.415265	0.319961	-0.454868	0.991783	-1.82945	0.949552	-0.076365	0.30416	1.49713	0.584936	0.369929	0.94357	0.684742	0.95203	0.658014	1.43979	0.616724	1.96949	0.03084		0.02046	0.548178	0.780719			0.02046	1.28447	-0.30709	1.35791	0.339753	0.689384	0.827026	1.42773	1.00021	1.03882	0.195094	0.68671	0.936113	0.066448	0.99239	0.892608	-0.828186	0.651703	0.489301	1.43812	0.833929	0.101639
0.02048	0.993593	0.241032	0.3939	0.377135	-0.417286	0.97437	-1.74796	1.02413	-0.024321	0.363652	1.56364	0.632281	0.483919	1.02869	0.648876	0.952426	0.60452	1.36115	0.513031	1.82055	0.01573		0.02048	0.56205	0.752685			0.02048	1.09328	-0.322856	1.27603	0.441256	0.761952	1.07081	1.33746	0.884472	1.06205	0.295871	0.657761	1.05513	0.223173	1.0017	0.991501	-0.70278	0.749662	0.493694	1.43374	0.845842	0.191951
0.0205	1.03581	0.281208	0.379755	0.41824	-0.363554	0.922114	-1.64047	1.07081	0.0301	0.409568	1.61763	0.665639	0.571619	1.10518	0.612284	0.934042	0.551996	1.2673	0.400493	1.64793	0.004341		0.0205	0.567716	0.718812			0.0205	0.874535	-0.329756	1.17891	0.505015	0.818	1.29763	1.23296	0.766993	1.09012	0.38491	0.608995	1.16202	0.365219	1.0039	1.07257	-0.575814	0.825682	0.496673	1.4155	0.843742	0.278763
0.02052	1.06815	0.316016	0.374762	0.444515	-0.297571	0.844689	-1.50968	1.09128	0.08298	0.440991	1.66167	0.684819	0.629652	1.17162	0.572951	0.887168	0.498431	1.16192	0.276764	1.45492	-0.009222		0.02052	0.564135	0.681018			0.02052	0.635819	-0.32824	1.06922	0.528948	0.859575	1.50535	1.11819	0.649827	1.12297	0.461937	0.537709	1.25266	0.489914	0.997244	1.13485	-0.448164	0.877446	0.501416	1.3772	0.824374	0.360606
0.02054	1.08417	0.345099	0.380117	0.457375	-0.224512	0.747385	-1.35516	1.08737	0.132439	0.456913	1.69595	0.689673	0.656306	1.22589	0.52818	0.808447	0.442892	1.04681	0.141656	1.24818	-0.031043		0.02054	0.550673	0.641219			0.02054	0.383661	-0.321438	0.950759	0.51662	0.892562	1.6901	0.991336	0.532758	1.15548	0.531737	0.445781	1.32338	0.595101	0.981387	1.17936	-0.321322	0.904895	0.510236	1.31014	0.785147	0.434172
0.02056	1.08017	0.36833	0.395826	0.457646	-0.149857	0.632362	-1.17438	1.06159	0.178602	0.457126	1.7178	0.676994	0.650506	1.26537	0.475309	0.702235	0.384214	0.920702	-0.002171	1.03858	-0.062702		0.02056	0.527345	0.601181			0.02056	0.122805	-0.314559	0.827196	0.475218	0.924252	1.84674	0.848382	0.411234	1.18077	0.599769	0.337811	1.36927	0.679297	0.9569	1.20755	-0.197892	0.907105	0.524749	1.20803	0.72515	0.497192
0.02058	1.05534	0.385695	0.41902	0.447153	-0.080498	0.502899	-0.968674	1.01744	0.220073	0.441538	1.72361	0.641755	0.613399	1.28693	0.409976	0.576756	0.318951	0.78018	-0.150063	0.837354	-0.101586		0.02058	0.494155	0.563321			0.02058	-0.141633	-0.312244	0.702219	0.412045	0.959457	1.96938	0.684623	0.280771	1.19388	0.670748	0.220006	1.38411	0.742964	0.922009	1.21949	-0.081227	0.883637	0.544458	1.07305	0.644633	0.548453
0.0206	1.01028	0.397284	0.4434	0.429412	-0.023696	0.365552	-0.746238	0.958929	0.253389	0.410918	1.70834	0.581085	0.549352	1.28671	0.326749	0.438902	0.242479	0.621887	-0.295212	0.653642	-0.14442		0.0206	0.450893	0.530447			0.0206	-0.402786	-0.317134	0.57855	0.332197	0.996489	2.05365	0.495592	0.139948	1.19249	0.747447	0.103139	1.36278	0.78769	0.870968	1.21364	0.025848	0.837444	0.566659	0.913309	0.544117	0.585869
0.02062	0.947016	0.401995	0.461571	0.407688	0.015095	0.228868	-0.517564	0.890364	0.275884	0.366848	1.66493	0.49534	0.464025	1.26023	0.222445	0.292193	0.149913	0.444652	-0.430684	0.492091	-0.188404		0.02062	0.397357	0.504228			0.02062	-0.652854	-0.331631	0.457104	0.239042	1.02789	2.09881	0.281972	-0.011552	1.1757	0.831087	-0.000256	1.30465	0.81358	0.799304	1.1893	0.121934	0.773383	0.587854	0.736021	0.424497	0.607324
0.02064	0.869575	0.397173	0.467092	0.382793	0.032679	0.099641	-0.289683	0.816147	0.287212	0.310452	1.5872	0.387565	0.362631	1.20335	0.098276	0.138889	0.036777	0.248848	-0.553749	0.348981	-0.229863		0.02064	0.333428	0.485092			0.02064	-0.885813	-0.358393	0.338783	0.135891	1.04658	2.10484	0.05233	-0.170435	1.1428	0.919469	-0.082637	1.2139	0.820121	0.709141	1.1475	0.207922	0.6973	0.604549	0.545915	0.287742	0.609655
0.02066	0.783359	0.379451	0.454194	0.353622	0.027793	-0.019499	-0.065277	0.739734	0.288792	0.243292	1.47322	0.263287	0.250024	1.11382	-0.040465	-0.019802	-0.097218	0.033974	-0.666623	0.215237	-0.263514		0.02066	0.2594	0.473641			0.02066	-1.09938	-0.397795	0.224999	0.026643	1.04927	2.06989	-0.179538	-0.330626	1.0932	1.00537	-0.141333	1.09623	0.808855	0.606464	1.08923	0.286109	0.616183	0.613704	0.34779	0.136695	0.587693
0.02068	0.691697	0.345381	0.418187	0.319044	0.000143	-0.128152	0.153355	0.662557	0.282492	0.168281	1.32683	0.12847	0.130996	0.992008	-0.186612	-0.184036	-0.247392	-0.200666	-0.772584	0.084857	-0.284839		0.02068	0.176191	0.471336			0.02068	-1.29277	-0.446962	0.11623	-0.085377	1.035	1.99237	-0.40218	-0.488789	1.02733	1.08082	-0.176917	0.955761	0.782543	0.496836	1.01434	0.358374	0.535076	0.613422	0.147772	-0.025302	0.537473
0.0207	0.594607	0.292594	0.357077	0.278423	-0.049648	-0.226148	0.362523	0.584157	0.26983	0.088938	1.15668	-0.01286	0.010501	0.839687	-0.334796	-0.35188	-0.408983	-0.452596	-0.871719	-0.042127	-0.292389		0.0207	0.0853273	0.479413			0.0207	-1.4652	-0.502218	0.011777	-0.19939	1.00488	1.87388	-0.611803	-0.64121	0.946901	1.1399	-0.193683	0.794376	0.744468	0.385389	0.92152	0.425628	0.454486	0.603019	-0.048289	-0.194232	0.458756
0.02072	0.491433	0.219855	0.272651	0.231141	-0.118249	-0.313433	0.55798	0.503015	0.251666	0.007428	0.972821	-0.15855	-0.106705	0.658416	-0.482744	-0.51886	-0.579285	-0.714725	-0.959483	-0.164091	-0.287184		0.02072	-0.0112811	0.497494			0.02072	-1.61739	-0.561169	-0.089524	-0.317469	0.964362	1.71981	-0.807582	-0.780383	0.852503	1.17784	-0.198084	0.614156	0.699689	0.277188	0.809102	0.488109	0.372081	0.582656	-0.235564	-0.365797	0.353283
0.02074	0.380835	0.125683	0.1705	0.176958	-0.199324	-0.390905	0.735433	0.417413	0.227187	-0.077592	0.78235	-0.306539	-0.217725	0.450034	-0.630738	-0.681093	-0.754905	-0.975903	-1.02949	-0.280791	-0.272719		0.02074	-0.111968	0.52327			0.02074	-1.7508	-0.621889	-0.189212	-0.441922	0.920386	1.53686	-0.985486	-0.900234	0.74287	1.19159	-0.195866	0.419415	0.653923	0.175463	0.676376	0.546072	0.286271	0.553291	-0.408287	-0.536406	0.222858
0.02076	0.259284	0.009033	0.058194	0.11765	-0.285303	-0.462274	0.891375	0.326044	0.193733	-0.169063	0.587285	-0.453764	-0.322081	0.218233	-0.781351	-0.834174	-0.930973	-1.22249	-1.07863	-0.392229	-0.253974		0.02076	-0.215499	0.553303			0.02076	-1.86539	-0.681834	-0.28994	-0.572022	0.874647	1.33124	-1.14129	-0.997958	0.616276	1.18034	-0.191662	0.214152	0.610811	0.081321	0.524711	0.599871	0.197547	0.515744	-0.559159	-0.703508	0.069855
0.02078	0.122642	-0.128778	-0.0568	0.056981	-0.368183	-0.532478	1.02199	0.228036	0.148455	-0.267636	0.387256	-0.596176	-0.420528	-0.031445	-0.936885	-0.97052	-1.1028	-1.44089	-1.10936	-0.498247	-0.232476		0.02078	-0.320373	0.583956			0.02078	-1.95992	-0.738081	-0.394723	-0.703812	0.822391	1.11062	-1.27521	-1.07156	0.46988	1.14415	-0.19107	-0.00071	0.570522	-0.005092	0.357654	0.648833	0.108195	0.468345	-0.682193	-0.864258	-0.102817
0.0208	-0.030691	-0.28378	-0.16843	-0.002764	-0.439873	-0.605208	1.12265	0.123025	0.090628	-0.371079	0.183478	-0.729432	-0.514045	-0.292869	-1.09718	-1.0819	-1.26385	-1.62279	-1.12516	-0.597974	-0.204706		0.0208	-0.424378	0.612178			0.0208	-2.03336	-0.787742	-0.505007	-0.83227	0.758356	0.885789	-1.38863	-1.12196	0.300881	1.08289	-0.20158	-0.224114	0.530341	-0.085408	0.179423	0.69095	0.02243	0.40712	-0.775864	-1.01434	-0.2899
0.02082	-0.197883	-0.45062	-0.272788	-0.062471	-0.494719	-0.684331	1.19117	0.011608	0.023231	-0.474764	-0.020959	-0.850433	-0.603135	-0.559677	-1.25922	-1.16393	-1.40323	-1.76807	-1.12482	-0.68953	-0.167024		0.02082	-0.524838	0.636346			0.02082	-2.08455	-0.828151	-0.62032	-0.951123	0.681692	0.667415	-1.48142	-1.15187	0.111285	0.99636	-0.229526	-0.449307	0.487095	-0.162788	-0.005896	0.723805	-0.055208	0.328996	-0.842605	-1.14888	-0.479813
0.02084	-0.373099	-0.623532	-0.367706	-0.123569	-0.531861	-0.772877	1.23016	-0.104393	-0.049768	-0.572838	-0.223103	-0.957432	-0.68798	-0.825111	-1.41679	-1.21696	-1.51138	-1.87778	-1.10422	-0.7717	-0.120086		0.02084	-0.619144	0.656193			0.02084	-2.11093	-0.857126	-0.739616	-1.05153	0.593246	0.462791	-1.55322	-1.16194	-0.091661	0.884296	-0.27458	-0.664405	0.439095	-0.240203	-0.193288	0.745282	-0.122599	0.233597	-0.885459	-1.26362	-0.657338
0.02086	-0.550567	-0.796212	-0.452439	-0.186543	-0.554132	-0.868306	1.24688	-0.222367	-0.127999	-0.661227	-0.421108	-1.04844	-0.769164	-1.0827	-1.56131	-1.24463	-1.586	-1.94931	-1.06139	-0.844363	-0.06841		0.02086	-0.705226	0.672226			0.02086	-2.10963	-0.873115	-0.861416	-1.12354	0.491054	0.277368	-1.6031	-1.15488	-0.300817	0.746881	-0.329295	-0.857742	0.386098	-0.320073	-0.377372	0.754156	-0.179829	0.123298	-0.908344	-1.35545	-0.810994
0.02088	-0.725347	-0.962195	-0.526751	-0.251917	-0.566033	-0.963146	1.25122	-0.339823	-0.213413	-0.738643	-0.612666	-1.12086	-0.847414	-1.32612	-1.68395	-1.25446	-1.62747	-1.98077	-0.999552	-0.906914	-0.016896		0.02088	-0.781577	0.685446			0.02088	-2.0796	-0.875092	-0.981863	-1.15928	0.372764	0.114068	-1.63019	-1.13729	-0.511042	0.58807	-0.384665	-1.02096	0.328689	-0.403177	-0.554802	0.750279	-0.22787	0.002926	-0.919181	-1.42339	-0.935055
0.0209	-0.892291	-1.11597	-0.590653	-0.32015	-0.572092	-1.05032	1.25107	-0.454818	-0.305866	-0.805247	-0.792997	-1.17217	-0.923578	-1.54851	-1.77888	-1.25712	-1.63512	-1.97409	-0.92692	-0.957485	0.031998		0.0209	-0.8472	0.696807			0.0209	-2.02086	-0.863165	-1.09546	-1.15551	0.240949	-0.030877	-1.63446	-1.11272	-0.715107	0.416496	-0.433723	-1.14982	0.267675	-0.487431	-0.725031	0.733679	-0.270003	-0.12169	-0.926639	-1.46902	-1.02832
0.02092	-1.04497	-1.25325	-0.645992	-0.390795	-0.575153	-1.12492	1.24902	-0.566107	-0.402319	-0.862239	-0.956141	-1.20027	-0.998065	-1.74384	-1.84452	-1.26112	-1.60969	-1.93311	-0.852934	-0.993633	0.078197		0.02092	-0.901517	0.706432			0.02092	-1.93305	-0.83921	-1.19815	-1.11463	0.102568	-0.164644	-1.61571	-1.0797	-0.903258	0.239588	-0.472437	-1.24432	0.203527	-0.569856	-0.888322	0.704043	-0.312992	-0.245595	-0.934049	-1.49544	-1.0939
0.02094	-1.17612	-1.37013	-0.695019	-0.463422	-0.576305	-1.18348	1.24466	-0.673939	-0.498033	-0.911844	-1.09726	-1.20401	-1.06904	-1.90876	-1.88056	-1.26788	-1.55188	-1.85935	-0.784358	-1.01344	0.12172		0.02094	-0.943735	0.713339			0.02094	-1.81644	-0.805825	-1.28671	-1.04481	-0.038097	-0.291218	-1.57374	-1.03529	-1.06951	0.059973	-0.501017	-1.3066	0.137218	-0.648627	-1.04333	0.660925	-0.363952	-0.36483	-0.939842	-1.5059	-1.13845
0.02096	-1.28054	-1.46281	-0.737494	-0.539459	-0.574922	-1.22334	1.23684	-0.779901	-0.588169	-0.95623	-1.21346	-1.18457	-1.13349	-2.04183	-1.88673	-1.27085	-1.46102	-1.75116	-0.723045	-1.01525	0.161098		0.02096	-0.972683	0.716122			0.02096	-1.67315	-0.765224	-1.35729	-0.957788	-0.181603	-0.411645	-1.50784	-0.977452	-1.21382	-0.120651	-0.522668	-1.33878	0.071299	-0.723747	-1.18691	0.60414	-0.426626	-0.475083	-0.941734	-1.50316	-1.16994
0.02098	-1.3568	-1.5281	-0.771351	-0.620764	-0.569144	-1.24212	1.22236	-0.884955	-0.669523	-0.996977	-1.30439	-1.14545	-1.1892	-2.14182	-1.86453	-1.25909	-1.34047	-1.60878	-0.665619	-0.997001	0.193963		0.02098	-0.987608	0.71402			0.02098	-1.50599	-0.718953	-1.40674	-0.86558	-0.326129	-0.525868	-1.41513	-0.908059	-1.33732	-0.297801	-0.539731	-1.34411	0.008902	-0.797888	-1.315	0.534237	-0.501961	-0.57137	-0.939694	-1.48996	-1.19276
0.021	-1.40514	-1.56478	-0.79408	-0.706484	-0.55833	-1.23754	1.19799	-0.987915	-0.739644	-1.03444	-1.37166	-1.09075	-1.23337	-2.20824	-1.81683	-1.22396	-1.19914	-1.43676	-0.604935	-0.957886	0.21876		0.021	-0.988339	0.70754			0.021	-1.3169	-0.667645	-1.43156	-0.779095	-0.465218	-0.632628	-1.29384	-0.831613	-1.43885	-0.466056	-0.550792	-1.32769	-0.048328	-0.872352	-1.42284	0.453048	-0.587739	-0.649708	-0.934417	-1.46946	-1.20471
0.02102	-1.42672	-1.57482	-0.803484	-0.793744	-0.543906	-1.20754	1.16259	-1.08556	-0.796938	-1.06641	-1.41805	-1.02413	-1.26178	-2.24232	-1.74624	-1.16321	-1.04695	-1.24194	-0.533834	-0.899443	0.236221		0.02102	-0.975152	0.698166			0.02102	-1.10724	-0.61111	-1.42612	-0.7058	-0.593148	-0.730289	-1.14957	-0.750073	-1.51496	-0.621359	-0.550007	-1.2939	-0.101546	-0.943002	-1.5058	0.364356	-0.675471	-0.707622	-0.923703	-1.44405	-1.19906
0.02104	-1.42484	-1.56173	-0.799389	-0.879422	-0.527882	-1.15284	1.11291	-1.17382	-0.842678	-1.08962	-1.44706	-0.948155	-1.27081	-2.24593	-1.65307	-1.07742	-0.892704	-1.03138	-0.449773	-0.824154	0.248639		0.02104	-0.949101	0.686879			0.02104	-0.878514	-0.548207	-1.38596	-0.645954	-0.706882	-0.816584	-0.993413	-0.664367	-1.5614	-0.760632	-0.5303	-1.24498	-0.154141	-1.00463	-1.56136	0.2737	-0.75251	-0.742572	-0.903215	-1.41471	-1.16884
0.02106	-1.40375	-1.52893	-0.783396	-0.959501	-0.511476	-1.07758	1.04428	-1.24919	-0.878849	-1.10225	-1.45962	-0.863646	-1.25855	-2.22013	-1.5345	-0.96639	-0.743746	-0.811325	-0.35549	-0.734077	0.257114		0.02106	-0.911476	0.67371			0.02106	-0.632262	-0.477414	-1.31154	-0.593461	-0.804729	-0.889845	-0.832814	-0.575923	-1.57452	-0.881384	-0.489589	-1.18349	-0.209491	-1.05443	-1.58886	0.186731	-0.807633	-0.752174	-0.86942	-1.38173	-1.11165
0.02108	-1.36701	-1.48079	-0.756704	-1.029	-0.494974	-0.986657	0.956183	-1.30866	-0.905494	-1.1044	-1.45292	-0.770269	-1.22378	-2.16543	-1.38763	-0.830929	-0.60562	-0.58818	-0.256204	-0.630947	0.260837		0.02108	-0.863266	0.658771			0.02108	-0.372105	-0.398138	-1.2073	-0.541147	-0.885988	-0.952234	-0.669975	-0.482822	-1.55161	-0.981657	-0.43382	-1.11382	-0.269292	-1.09055	-1.58716	0.106392	-0.834671	-0.736392	-0.821943	-1.34407	-1.0314
0.0211	-1.31672	-1.42271	-0.72003	-1.0841	-0.478974	-0.883715	0.850185	-1.34861	-0.921029	-1.09803	-1.42572	-0.668199	-1.16539	-2.08293	-1.21411	-0.672753	-0.482876	-0.36895	-0.157032	-0.517148	0.258445		0.0211	-0.805733	0.642452			0.0211	-0.106034	-0.310022	-1.07927	-0.483248	-0.952442	-1.00699	-0.508708	-0.380584	-1.4907	-1.06198	-0.373582	-1.03984	-0.333453	-1.1107	-1.55494	0.032075	-0.833948	-0.698788	-0.763773	-1.29832	-0.937777
0.02112	-1.25278	-1.35929	-0.674757	-1.12358	-0.464765	-0.769318	0.727272	-1.3648	-0.921478	-1.08599	-1.38156	-0.557716	-1.08366	-1.97417	-1.02044	-0.492503	-0.378847	-0.159706	-0.063027	-0.396113	0.248087		0.02112	-0.740436	0.625157			0.02112	0.156063	-0.211855	-0.933851	-0.415669	-1.00891	-1.05417	-0.357288	-0.26637	-1.39126	-1.12738	-0.318301	-0.962228	-0.399856	-1.11185	-1.49262	-0.038202	-0.81113	-0.644728	-0.697622	-1.24033	-0.841287
0.02114	-1.17386	-1.29298	-0.623363	-1.14791	-0.452717	-0.64219	0.588991	-1.35434	-0.901	-1.06832	-1.32556	-0.438311	-0.98038	-1.83989	-0.814134	-0.292213	-0.295958	0.034321	0.020432	-0.271848	0.227776		0.02114	-0.668735	0.607248			0.02114	0.404883	-0.103054	-0.776611	-0.33795	-1.06029	-1.09339	-0.222091	-0.139609	-1.25664	-1.18334	-0.272806	-0.878926	-0.464497	-1.09253	-1.40155	-0.106171	-0.774677	-0.578233	-0.624386	-1.16706	-0.747012
0.02116	-1.07953	-1.22392	-0.568427	-1.15825	-0.440992	-0.503542	0.436921	-1.3177	-0.855962	-1.04034	-1.25968	-0.310861	-0.857519	-1.68042	-0.60276	-0.078303	-0.234417	0.209464	0.08982	-0.147101	0.196321		0.02116	-0.591771	0.589207			0.02116	0.631392	0.014719	-0.613341	-0.252649	-1.10911	-1.12791	-0.102806	-0.003321	-1.09379	-1.23108	-0.23664	-0.787441	-0.523169	-1.05404	-1.28269	-0.172776	-0.732743	-0.501837	-0.544115	-1.07651	-0.656777
0.02118	-0.971958	-1.15066	-0.511099	-1.15564	-0.4261	-0.357284	0.274526	-1.25869	-0.786899	-0.995873	-1.18237	-0.179069	-0.717556	-1.49705	-0.391458	0.13873	-0.188683	0.364744	0.144998	-0.023879	0.153405		0.02118	-0.510374	0.572168			0.02118	0.827922	0.138063	-0.45143	-0.161948	-1.15601	-1.16258	0.003581	0.13627	-0.909396	-1.26897	-0.205821	-0.686706	-0.572937	-0.997948	-1.13724	-0.237953	-0.690318	-0.418636	-0.453715	-0.967464	-0.571643
0.0212	-0.855296	-1.07078	-0.451123	-1.14034	-0.40478	-0.207028	0.110664	-1.18268	-0.695968	-0.930223	-1.09215	-0.047091	-0.5647	-1.29195	-0.179123	0.347573	-0.148719	0.499012	0.187602	0.092869	0.099808		0.0212	-0.424972	0.557564			0.0212	0.990065	0.263346	-0.297747	-0.066271	-1.19948	-1.19954	0.098035	0.274875	-0.708231	-1.29524	-0.178316	-0.57753	-0.61247	-0.926222	-0.967313	-0.300807	-0.648415	-0.332624	-0.347151	-0.840249	-0.489076
0.02122	-0.734083	-0.981657	-0.387285	-1.11271	-0.37549	-0.055198	-0.043146	-1.09555	-0.584944	-0.840907	-0.989958	0.083016	-0.403965	-1.06793	0.035975	0.540302	-0.106475	0.60927	0.21859	0.194875	0.037412		0.02122	-0.336184	0.546175			0.02122	1.11684	0.38802	-0.157395	0.035121	-1.23473	-1.23695	0.179385	0.410303	-0.494725	-1.30839	-0.156263	-0.461603	-0.641061	-0.84538	-0.776573	-0.360379	-0.605239	-0.246075	-0.221386	-0.697077	-0.404495
0.02124	-0.613135	-0.881419	-0.318056	-1.07305	-0.337286	0.095699	-0.178798	-1.00314	-0.456625	-0.728378	-0.877806	0.211283	-0.240265	-0.828786	0.248553	0.710684	-0.060379	0.6919	0.237615	0.272291	-0.032368		0.02124	-0.245784	0.537481			0.02124	1.20977	0.510555	-0.0354	0.141514	-1.25688	-1.26932	0.246946	0.538936	-0.276396	-1.30714	-0.141615	-0.341239	-0.657308	-0.765075	-0.570083	-0.416896	-0.557672	-0.158459	-0.078201	-0.541789	-0.315315
0.02126	-0.497104	-0.76871	-0.242883	-1.01969	-0.288352	0.241678	-0.294811	-0.909792	-0.316077	-0.594843	-0.756855	0.337663	-0.07867	-0.579167	0.447516	0.849254	-0.01204	0.741891	0.244581	0.316042	-0.109932		0.02126	-0.156681	0.529316			0.02126	1.27116	0.629599	0.063369	0.249252	-1.26437	-1.28787	0.302873	0.65624	-0.063018	-1.28969	-0.134914	-0.220649	-0.65992	-0.690513	-0.352642	-0.471291	-0.502431	-0.06941	0.078997	-0.37926	-0.221048
0.02128	-0.388281	-0.642909	-0.163015	-0.949345	-0.227526	0.37752	-0.394059	-0.817391	-0.169369	-0.442284	-0.62694	0.46038	0.076488	-0.324272	0.621807	0.945881	0.039901	0.754804	0.240508	0.322037	-0.194979		0.02128	-0.0714783	0.519368			0.02128	1.30247	0.743373	0.13618	0.354454	-1.25766	-1.28235	0.351839	0.757671	0.140286	-1.25432	-0.13647	-0.104481	-0.649073	-0.619283	-0.128051	-0.522685	-0.435985	0.019503	0.245983	-0.214675	-0.122474
0.0213	-0.285007	-0.505422	-0.080724	-0.859966	-0.155927	0.499424	-0.478545	-0.725416	-0.021141	-0.273628	-0.486882	0.576381	0.222203	-0.069603	0.76348	0.996853	0.099125	0.732244	0.226908	0.293903	-0.283385		0.0213	0.00880357	0.507429			0.0213	1.30473	0.848427	0.183504	0.455587	-1.23791	-1.24619	0.397171	0.838558	0.334878	-1.20095	-0.144673	0.005238	-0.625703	-0.545589	0.099708	-0.568137	-0.355099	0.105647	0.417377	-0.053353	-0.021353
0.02132	-0.183225	-0.359659	0.002859	-0.753535	-0.076209	0.606794	-0.547914	-0.632381	0.126239	-0.094694	-0.33589	0.682473	0.355725	0.17998	0.869127	1.00693	0.167503	0.680403	0.205094	0.243317	-0.368193		0.02132	0.0845119	0.495704			0.02132	1.2809	0.939636	0.20946	0.551869	-1.20674	-1.17922	0.437545	0.894734	0.522119	-1.13173	-0.155742	0.108234	-0.590439	-0.465817	0.325682	-0.605398	-0.260728	0.186767	0.586875	0.099704	0.080621
0.02134	-0.079067	-0.209763	0.088166	-0.635982	0.008953	0.698976	-0.599328	-0.537471	0.271157	0.087683	-0.174984	0.775814	0.474374	0.42054	0.942399	0.983513	0.24401	0.603769	0.175041	0.186545	-0.442212		0.02134	0.156292	0.486946			0.02134	1.23668	1.01293	0.221611	0.640563	-1.16315	-1.08286	0.467743	0.923304	0.69987	-1.05002	-0.166536	0.203832	-0.543833	-0.379224	0.544863	-0.633994	-0.158553	0.261997	0.746194	0.241231	0.1828
0.02136	0.029862	-0.059632	0.17581	-0.514648	0.097923	0.771227	-0.627439	-0.440034	0.412216	0.268034	-0.006206	0.852971	0.576813	0.648623	0.991275	0.930039	0.324448	0.504798	0.135744	0.135969	-0.499527		0.02136	0.224203	0.482349			0.02136	1.17749	1.06667	0.228365	0.717685	-1.10241	-0.956897	0.482942	0.925642	0.864737	-0.958821	-0.1764	0.291187	-0.48654	-0.28664	0.753021	-0.654059	-0.054477	0.330358	0.885772	0.370112	0.284833
0.02138	0.142725	0.087851	0.265538	-0.395621	0.189144	0.817043	-0.629154	-0.339145	0.547964	0.440915	0.167902	0.908925	0.663541	0.860692	1.0211	0.84864	0.401552	0.388483	0.086095	0.09506	-0.535482		0.02138	0.287322	0.481868			0.02138	1.10589	1.10021	0.235057	0.78004	-1.01947	-0.802644	0.483667	0.908086	1.01223	-0.861965	-0.185516	0.369907	-0.418849	-0.19169	0.945531	-0.665925	0.047077	0.388886	0.998154	0.486249	0.386031
0.0214	0.255072	0.231097	0.355511	-0.282476	0.27899	0.831606	-0.608846	-0.235199	0.673936	0.599484	0.342131	0.939157	0.735945	1.05294	1.03336	0.74606	0.465771	0.26534	0.025469	0.063259	-0.546694		0.0214	0.343901	0.485526			0.0214	1.02279	1.11356	0.242308	0.824791	-0.91168	-0.626244	0.474367	0.875713	1.1362	-0.767151	-0.192891	0.440029	-0.341282	-0.099921	1.11687	-0.670098	0.142059	0.433738	1.0784	0.589668	0.48584
0.02142	0.361426	0.36879	0.44216	-0.176554	0.362695	0.812375	-0.576968	-0.13018	0.782015	0.736791	0.507255	0.943063	0.794894	1.22221	1.02894	0.632574	0.505787	0.147961	-0.043872	0.04053	-0.532259		0.02142	0.391887	0.492937			0.02142	0.928676	1.1077	0.247638	0.848983	-0.77938	-0.436088	0.458015	0.827352	1.23227	-0.682787	-0.196128	0.502299	-0.256127	-0.015795	1.26275	-0.66735	0.22701	0.462988	1.12335	0.68026	0.5823
0.02144	0.458253	0.498729	0.520802	-0.077121	0.437191	0.762416	-0.545074	-0.026874	0.863972	0.846922	0.65226	0.924104	0.839186	1.36627	1.00999	0.516963	0.511445	0.041524	-0.116473	0.024492	-0.494222		0.02144	0.429274	0.502965			0.02144	0.824055	1.08344	0.248405	0.851734	-0.626113	-0.238966	0.434007	0.757556	1.29866	-0.612849	-0.193937	0.557213	-0.167732	0.05706	1.38137	-0.659287	0.300447	0.477944	1.13421	0.757796	0.670952
0.02146	0.544996	0.618277	0.586673	0.017832	0.501768	0.691561	-0.524052	0.071007	0.913053	0.926128	0.768298	0.887693	0.866139	1.48314	0.979637	0.405029	0.479021	-0.058053	-0.187018	0.009154	-0.437495		0.02146	0.454418	0.514765			0.02146	0.709365	1.04105	0.243004	0.835054	-0.458345	-0.042109	0.400352	0.663212	1.33349	-0.55657	-0.188662	0.603335	-0.081176	0.114414	1.47164	-0.647097	0.363036	0.481197	1.11507	0.821772	0.747603
0.02148	0.621729	0.725333	0.635446	0.10987	0.556561	0.611403	-0.522651	0.160147	0.925111	0.974788	0.851353	0.839368	0.875142	1.57149	0.941956	0.303158	0.413434	-0.15483	-0.252411	-0.01113	-0.369182		0.02148	0.466956	0.52806			0.02148	0.583914	0.980893	0.230726	0.801182	-0.284683	0.145223	0.357483	0.548433	1.33665	-0.508906	-0.183167	0.638287	-7.90238e-05	0.153779	1.53125	-0.629413	0.415784	0.47457	1.06776	0.871189	0.809232
0.0215	0.687631	0.817991	0.663361	0.200041	0.600663	0.533575	-0.543449	0.239497	0.902316	0.996572	0.901881	0.783729	0.869132	1.63143	0.90282	0.219726	0.324706	-0.247876	-0.310409	-0.03903	-0.295697		0.0215	0.468505	0.542135			0.0215	0.446344	0.904003	0.21282	0.751414	-0.114479	0.315346	0.307763	0.423066	1.31131	-0.461563	-0.179053	0.660132	0.074545	0.176175	1.55698	-0.602722	0.459084	0.458492	0.995788	0.904814	0.851931
0.02152	0.742545	0.894312	0.66804	0.289145	0.632406	0.471712	-0.583264	0.309526	0.853243	0.995016	0.921915	0.724228	0.852283	1.66311	0.867289	0.160129	0.221639	-0.334211	-0.358398	-0.074015	-0.220929		0.02152	0.461701	0.555392			0.02152	0.296798	0.812763	0.191556	0.688412	0.044276	0.464328	0.253894	0.297988	1.26136	-0.405025	-0.176945	0.667538	0.14327	0.184442	1.54598	-0.563859	0.493122	0.431467	0.909327	0.921487	0.873505
0.02154	0.787059	0.95322	0.649568	0.376585	0.65083	0.438442	-0.636745	0.37024	0.787213	0.972411	0.913135	0.662934	0.827709	1.66595	0.835499	0.123671	0.109138	-0.411517	-0.39464	-0.114422	-0.147403		0.02154	0.448518	0.566122			0.02154	0.138453	0.71078	0.167349	0.616723	0.186802	0.589885	0.199722	0.180426	1.19002	-0.331334	-0.175384	0.660897	0.206574	0.182943	1.49725	-0.512503	0.517504	0.3915	0.818534	0.920486	0.875958
0.02156	0.821955	0.994913	0.61074	0.46071	0.655112	0.439388	-0.69706	0.420012	0.709615	0.931495	0.877812	0.601296	0.797253	1.64	0.804098	0.105785	-0.006693	-0.479355	-0.41889	-0.161189	-0.077468		0.02156	0.429978	0.573427			0.02156	-0.022584	0.600969	0.139053	0.540395	0.311235	0.689474	0.148902	0.072424	1.09884	-0.237749	-0.173915	0.642707	0.263364	0.176596	1.41357	-0.451096	0.531382	0.338242	0.727447	0.902355	0.86129
0.02158	0.849018	1.02096	0.555807	0.541844	0.644523	0.471287	-0.756292	0.456411	0.623409	0.876338	0.820123	0.541734	0.762231	1.58722	0.771297	0.100396	-0.113247	-0.54028	-0.431854	-0.216395	-0.014066		0.02158	0.407165	0.577418			0.02158	-0.179537	0.485562	0.105845	0.462753	0.416639	0.761598	0.101681	-0.027538	0.986806	-0.129209	-0.171623	0.615918	0.310569	0.16915	1.30066	-0.382068	0.534793	0.273693	0.635241	0.869224	0.827678
0.0216	0.869362	1.0343	0.488594	0.622446	0.620287	0.524012	-0.806818	0.478509	0.532412	0.811691	0.744955	0.487151	0.7233	1.51142	0.735829	0.102422	-0.193743	-0.597361	-0.434058	-0.279707	0.039133		0.0216	0.381626	0.578326			0.0216	-0.326567	0.367434	0.067153	0.388168	0.501391	0.806965	0.053453	-0.124195	0.853282	-0.016711	-0.162514	0.582153	0.344902	0.164079	1.16364	-0.307042	0.52796	0.201967	0.539051	0.823888	0.772456
0.02162	0.880742	1.03805	0.411924	0.702414	0.585651	0.584839	-0.843242	0.487015	0.440086	0.743004	0.65477	0.438162	0.680083	1.41713	0.692676	0.109334	-0.234823	-0.64983	-0.425218	-0.349288	0.07837		0.02162	0.354374	0.575662			0.02162	-0.457568	0.24977	0.021162	0.32246	0.564163	0.826717	-0.002846	-0.223181	0.701127	0.088233	-0.141782	0.541265	0.365291	0.163676	1.00585	-0.227414	0.510727	0.127718	0.437955	0.768632	0.697838
0.02164	0.878856	1.03433	0.328502	0.776612	0.543542	0.641678	-0.862989	0.48382	0.347504	0.676528	0.549817	0.391509	0.631815	1.30816	0.63488	0.119555	-0.233811	-0.695109	-0.407275	-0.421699	0.100241		0.02164	0.32507	0.568932			0.02164	-0.566017	0.13547	-0.034922	0.271352	0.605771	0.821149	-0.072709	-0.325519	0.537283	0.176321	-0.111318	0.491947	0.372633	0.16711	0.831243	-0.14429	0.484367	0.054963	0.333776	0.705534	0.609446
0.02166	0.860842	1.02442	0.241172	0.837802	0.49531	0.683151	-0.863252	0.473354	0.253828	0.616982	0.43112	0.342822	0.577954	1.18795	0.557457	0.132515	-0.19938	-0.732855	-0.385642	-0.489322	0.104079		0.02166	0.292872	0.558054			0.02166	-0.648159	0.026524	-0.102494	0.238384	0.626239	0.792218	-0.156304	-0.426615	0.370264	0.241209	-0.07788	0.43287	0.367434	0.172301	0.645371	-0.059364	0.450307	-0.013674	0.227026	0.637132	0.511202
0.02168	0.827179	1.00966	0.152625	0.880799	0.441942	0.699992	-0.838606	0.461055	0.156841	0.564943	0.300534	0.29095	0.518679	1.06045	0.45979	0.150317	-0.144602	-0.763061	-0.364982	-0.541444	0.094924		0.02168	0.257999	0.542721			0.02168	-0.704571	-0.076291	-0.180232	0.223792	0.623548	0.74575	-0.24676	-0.520411	0.205183	0.282092	-0.050462	0.363023	0.349773	0.178781	0.453061	0.025102	0.407686	-0.07856	0.115961	0.566056	0.405649
0.0217	0.780869	0.992396	0.066014	0.904193	0.385713	0.687574	-0.783709	0.450538	0.054509	0.51725	0.160174	0.236851	0.455066	0.929877	0.346525	0.174304	-0.080054	-0.783391	-0.347179	-0.569964	0.081305		0.0217	0.221851	0.52289			0.0217	-0.737894	-0.172467	-0.264227	0.224096	0.599681	0.688069	-0.333088	-0.60164	0.043702	0.304053	-0.035047	0.282027	0.320634	0.188254	0.257729	0.107417	0.356034	-0.141991	-0.000616	0.495434	0.295074
0.02172	0.724828	0.975579	-0.015198	0.909694	0.330945	0.646107	-0.697318	0.443748	-0.053438	0.469483	0.01284	0.179184	0.388346	0.80003	0.225595	0.198424	-0.012367	-0.790627	-0.332131	-0.571007	0.069682		0.02172	0.185829	0.49965			0.02172	-0.751443	-0.26163	-0.35014	0.232771	0.562316	0.621263	-0.403534	-0.666479	-0.110872	0.315575	-0.031761	0.192118	0.281883	0.202059	0.063717	0.186663	0.298367	-0.204704	-0.122402	0.428835	0.180936
0.02174	0.660125	0.960535	-0.08878	0.900792	0.282561	0.577862	-0.581899	0.440791	-0.167239	0.4186	-0.139	0.114646	0.320394	0.673408	0.105433	0.209891	0.056243	-0.781025	-0.315686	-0.542456	0.062747		0.02174	0.150854	0.474576			0.02174	-0.749082	-0.344704	-0.435801	0.242212	0.517754	0.543047	-0.446843	-0.714561	-0.25225	0.326326	-0.037845	0.097896	0.236681	0.217543	-0.123824	0.261655	0.239076	-0.264514	-0.247682	0.368888	0.065641
0.02176	0.58605	0.94583	-0.154112	0.880777	0.243455	0.486345	-0.442504	0.439795	-0.287327	0.364278	-0.293571	0.04115	0.254364	0.550821	-0.007347	0.198907	0.128065	-0.748233	-0.289727	-0.487158	0.061005		0.02176	0.11766	0.449665			0.02176	-0.73431	-0.424338	-0.521138	0.245773	0.467448	0.450983	-0.455026	-0.748927	-0.375609	0.345303	-0.050725	0.003315	0.189073	0.228531	-0.301876	0.32942	0.180782	-0.3178	-0.373711	0.317494	-0.04566
0.02178	0.500703	0.928891	-0.211348	0.851948	0.213925	0.378754	-0.287536	0.438932	-0.410178	0.308246	-0.448929	-0.041627	0.192763	0.432171	-0.107546	0.163534	0.205401	-0.686966	-0.246548	-0.415531	0.06322		0.02178	0.0867752	0.428415			0.02178	-0.709736	-0.503373	-0.607229	0.23997	0.412829	0.346245	-0.426693	-0.776104	-0.481131	0.376834	-0.068022	-0.089748	0.141099	0.229834	-0.469703	0.385879	0.123939	-0.361532	-0.49922	0.276802	-0.146667
0.0218	0.403494	0.907122	-0.260992	0.817092	0.192535	0.264197	-0.127908	0.437464	-0.527675	0.253009	-0.602856	-0.132703	0.13624	0.317474	-0.188785	0.106286	0.287282	-0.598278	-0.181862	-0.341112	0.06659		0.0218	0.0584102	0.415242			0.0218	-0.676598	-0.582215	-0.693636	0.224692	0.358216	0.232784	-0.367292	-0.806074	-0.572139	0.417619	-0.086949	-0.180137	0.091393	0.221697	-0.62684	0.428418	0.068644	-0.393831	-0.624718	0.248739	-0.232825
0.02182	0.298131	0.877026	-0.303635	0.778908	0.176917	0.150436	0.025187	0.435141	-0.632469	0.200748	-0.752428	-0.228924	0.084656	0.207302	-0.24651	0.032791	0.37135	-0.486978	-0.097305	-0.273538	0.068173		0.02182	0.032618	0.41312			0.02182	-0.634483	-0.657887	-0.77482	0.200739	0.307931	0.115213	-0.285873	-0.846941	-0.652435	0.4594	-0.10547	-0.265139	0.037409	0.210947	-0.77255	0.456021	0.015336	-0.414302	-0.7487	0.233869	-0.301789
0.02184	0.191204	0.834704	-0.3392	0.737571	0.164375	0.044047	0.162488	0.431674	-0.722071	0.15285	-0.893216	-0.325691	0.038017	0.102161	-0.281569	-0.049725	0.45702	-0.356691	0.000904	-0.215798	0.066115		0.02184	0.00948424	0.42199			0.02184	-0.582198	-0.726049	-0.841445	0.169544	0.263179	1.04983e-05	-0.192035	-0.901247	-0.725422	0.492623	-0.121567	-0.34106	-0.021531	0.2062	-0.905283	0.467855	-0.038107	-0.42435	-0.865247	0.231415	-0.352089
0.02186	0.088365	0.776978	-0.367056	0.691771	0.151402	-0.049428	0.277624	0.426064	-0.797662	0.110522	-1.01961	-0.419731	-0.002768	0.002072	-0.296002	-0.135171	0.546191	-0.210185	0.107599	-0.169345	0.059669		0.02186	-0.0108907	0.439474			0.02186	-0.518401	-0.78332	-0.88501	0.13455	0.221874	-0.10378	-0.096591	-0.96728	-0.793386	0.509003	-0.131985	-0.406226	-0.083553	0.210406	-1.02232	0.464364	-0.095813	-0.425637	-0.964891	0.240107	-0.38262
0.02188	-0.007646	0.702105	-0.387727	0.642027	0.134053	-0.126525	0.366257	0.417659	-0.861091	0.074816	-1.1261	-0.508575	-0.035946	-0.092806	-0.290908	-0.21711	0.638442	-0.053169	0.218594	-0.135652	0.049087		0.02188	-0.0285818	0.462357			0.02188	-0.442231	-0.827259	-0.90158	0.100539	0.181511	-0.187606	-0.010051	-1.0395	-0.856755	0.505307	-0.135457	-0.461095	-0.145909	0.219003	-1.12133	0.448301	-0.158689	-0.418632	-1.03881	0.258373	-0.393334
0.0219	-0.096256	0.611226	-0.403186	0.591616	0.110512	-0.1874	0.426017	0.408499	-0.914085	0.045747	-1.20812	-0.587736	-0.059818	-0.182264	-0.269083	-0.288507	0.727867	0.105537	0.327102	-0.111809	0.035851		0.0219	-0.0437283	0.487225			0.0219	-0.354527	-0.8556	-0.892731	0.072223	0.143003	-0.245906	0.062025	-1.11049	-0.913081	0.484824	-0.132268	-0.505741	-0.206708	0.224616	-1.20171	0.423141	-0.224223	-0.403481	-1.08424	0.284396	-0.387857
0.02192	-0.177447	0.508116	-0.415265	0.544609	0.081749	-0.234927	0.458169	0.401692	-0.957941	0.021881	-1.2622	-0.651817	-0.072767	-0.266776	-0.234599	-0.345627	0.808886	0.258431	0.424226	-0.09231	0.022313		0.02192	-0.056267	0.511007			0.02192	-0.258007	-0.866898	-0.862378	0.053042	0.110385	-0.277628	0.118094	-1.17491	-0.957184	0.454177	-0.118378	-0.539644	-0.26571	0.222697	-1.26333	0.391486	-0.288823	-0.380935	-1.10418	0.316287	-0.373697
0.02194	-0.252077	0.398012	-0.424941	0.50308	0.050284	-0.27027	0.467424	0.397967	-0.992317	-8.51285e-05	-1.28675	-0.697864	-0.073978	-0.346697	-0.191167	-0.388757	0.879502	0.401101	0.502749	-0.073565	0.011314		0.02194	-0.0660491	0.531504			0.02194	-0.155971	-0.86096	-0.813183	0.045188	0.085593	-0.286377	0.157932	-1.22638	-0.983652	0.420308	-0.087236	-0.562551	-0.323574	0.213596	-1.30491	0.354937	-0.346443	-0.351946	-1.10248	0.352054	-0.356834
0.02196	-0.321513	0.287473	-0.433163	0.466235	0.019688	-0.2896	0.460036	0.396158	-1.01635	-0.024998	-1.28289	-0.725758	-0.064928	-0.420666	-0.142022	-0.417053	0.936544	0.528613	0.561302	-0.052454	0.005131		0.02196	-0.0728676	0.547181			0.02196	-0.050872	-0.838247	-0.746452	0.051427	0.067121	-0.277669	0.18324	-1.25335	-0.990557	0.389174	-0.036491	-0.574554	-0.379771	0.199102	-1.32424	0.314981	-0.389892	-0.318085	-1.0821	0.38927	-0.339527
0.02198	-0.385559	0.182698	-0.442104	0.431756	-0.006659	-0.286953	0.444192	0.394847	-1.03053	-0.056424	-1.25371	-0.737177	-0.048708	-0.485934	-0.09128	-0.425416	0.973739	0.634864	0.604075	-0.022207	0.00435		0.02198	-0.0762925	0.556872			0.02198	0.056257	-0.800381	-0.664335	0.074877	0.053257	-0.25859	0.196847	-1.24487	-0.980444	0.363528	0.03164	-0.576796	-0.431437	0.180506	-1.32064	0.273843	-0.416275	-0.282182	-1.0464	0.424901	-0.323566
0.022	-0.442383	0.087216	-0.454177	0.397608	-0.026603	-0.262527	0.43049	0.392245	-1.03517	-0.094538	-1.20294	-0.734627	-0.028245	-0.540428	-0.045135	-0.408608	0.984638	0.716585	0.635654	0.025815	0.009031		0.022	-0.0760047	0.560004			0.022	0.164895	-0.750629	-0.570336	0.11552	0.042228	-0.237535	0.199627	-1.19622	-0.957876	0.341884	0.112634	-0.570906	-0.475645	0.159984	-1.29649	0.234073	-0.428155	-0.246837	-1.00047	0.456328	-0.311283
0.02202	-0.48991	0.003378	-0.469708	0.363314	-0.038778	-0.224745	0.426987	0.386763	-1.02919	-0.136342	-1.13441	-0.719588	-0.005929	-0.583629	-0.008434	-0.367896	0.965111	0.775181	0.658945	0.094366	0.018925		0.02202	-0.0721709	0.556848			0.02202	0.273166	-0.692346	-0.467029	0.168384	0.031751	-0.219356	0.190916	-1.10807	-0.926804	0.320449	0.200043	-0.557826	-0.511754	0.13782	-1.25528	0.197651	-0.430188	-0.212846	-0.950726	0.482359	-0.305178
0.02204	-0.527408	-0.064966	-0.487148	0.328731	-0.042529	-0.183197	0.432668	0.378404	-1.01158	-0.176913	-1.05153	-0.691908	0.01596	-0.615182	0.018298	-0.313054	0.914026	0.81588	0.677667	0.17948	0.032382		0.02204	-0.0653299	0.548343			0.02204	0.377847	-0.627533	-0.354421	0.226463	0.021122	-0.205076	0.17401	-0.984561	-0.888628	0.295859	0.286471	-0.537799	-0.539689	0.111587	-1.19934	0.16602	-0.428748	-0.179326	-0.90204	0.502608	-0.306457
0.02206	-0.555563	-0.114157	-0.503955	0.292656	-0.038765	-0.143297	0.439398	0.368343	-0.981807	-0.211644	-0.957174	-0.651793	0.035277	-0.634084	0.035375	-0.254677	0.833777	0.843604	0.695944	0.277269	0.047352		0.02206	-0.0560915	0.535514			0.02206	0.475813	-0.557573	-0.231756	0.284056	0.01224	-0.197151	0.159074	-0.832125	-0.841662	0.267585	0.36475	-0.510454	-0.558495	0.08117	-1.13068	0.140045	-0.432434	-0.143961	-0.857359	0.516549	-0.312502
0.02208	-0.574919	-0.143571	-0.516042	0.254686	-0.029681	-0.106565	0.438975	0.356362	-0.938854	-0.238072	-0.854096	-0.601221	0.050867	-0.639536	0.04245	-0.196101	0.73126	0.859368	0.715863	0.38558	0.061405		0.02208	-0.0448496	0.519186			0.02208	0.565184	-0.484256	-0.100836	0.336393	0.00663	-0.198811	0.157878	-0.660062	-0.781195	0.238707	0.428494	-0.476452	-0.567227	0.048962	-1.05176	0.118925	-0.448415	-0.104394	-0.819106	0.523563	-0.317038
0.0221	-0.586386	-0.154929	-0.518509	0.21568	-0.017443	-0.074378	0.425992	0.340537	-0.881999	-0.255022	-0.745372	-0.542895	0.063317	-0.631191	0.042341	-0.138077	0.61806	0.862813	0.737757	0.501497	0.071399		0.0221	-0.0317528	0.500459			0.0221	0.646121	-0.408765	0.033708	0.37772	0.000927	-0.210274	0.174299	-0.479916	-0.700788	0.213238	0.472712	-0.438633	-0.565421	0.016081	-0.964934	0.100906	-0.478657	-0.060483	-0.787576	0.523429	-0.311539
0.02212	-0.591598	-0.150922	-0.508133	0.175825	-0.004091	-0.049337	0.399016	0.320378	-0.812493	-0.260282	-0.634689	-0.479155	0.073737	-0.609857	0.042388	-0.085412	0.507627	0.856644	0.760443	0.620644	0.075871		0.02212	-0.0168284	0.481028			0.02212	0.719996	-0.330895	0.166714	0.401164	-0.011353	-0.229528	0.203186	-0.300503	-0.596974	0.193622	0.495163	-0.39898	-0.553659	-0.017011	-0.872931	0.085746	-0.51797	-0.013922	-0.758394	0.516458	-0.289281
0.02214	-0.591019	-0.135937	-0.484573	0.135553	0.009599	-0.032114	0.361986	0.297658	-0.732716	-0.251455	-0.526818	-0.411515	0.081904	-0.578804	0.05052	-0.043264	0.409941	0.847077	0.780269	0.736076	0.075523		0.02214	-0.000100429	0.462427			0.02214	0.788107	-0.250631	0.293931	0.402057	-0.033872	-0.253934	0.239714	-0.125732	-0.472495	0.181963	0.496881	-0.355655	-0.533678	-0.049115	-0.779783	0.074259	-0.555632	0.033143	-0.723476	0.503443	-0.25086
0.02216	-0.583499	-0.11547	-0.448963	0.096605	0.025273	-0.019723	0.320235	0.274478	-0.644529	-0.22854	-0.426581	-0.339984	0.086834	-0.542299	0.070599	-0.012981	0.329995	0.839327	0.791607	0.838301	0.071363		0.02216	0.0181928	0.444776			0.02216	0.850966	-0.169531	0.412099	0.381876	-0.066986	-0.280652	0.285108	0.039253	-0.333988	0.180261	0.478909	-0.30491	-0.506959	-0.078992	-0.690703	0.06546	-0.582437	0.078542	-0.676562	0.485667	-0.202492
0.02218	-0.567987	-0.093767	-0.402696	0.059556	0.044793	-0.009185	0.274893	0.252344	-0.549754	-0.193758	-0.335718	-0.263461	0.088053	-0.503143	0.102132	0.006262	0.270911	0.833155	0.790445	0.918231	0.063116		0.02218	0.0373534	0.426725			0.02218	0.907731	-0.089957	0.518778	0.346747	-0.11044	-0.307595	0.341293	0.185938	-0.188806	0.188058	0.441862	-0.244616	-0.473739	-0.104014	-0.610175	0.055728	-0.594963	0.120607	-0.61665	0.464295	-0.148337
0.0222	-0.544399	-0.07327	-0.348403	0.022797	0.068523	-0.002866	0.224921	0.232324	-0.450455	-0.150467	-0.252069	-0.18088	0.085507	-0.462525	0.141792	0.016518	0.235507	0.8228	0.776778	0.969244	0.047818		0.0222	0.0561521	0.406675			0.0222	0.956478	-0.013433	0.61347	0.303597	-0.163558	-0.331445	0.40264	0.31037	-0.04421	0.203344	0.389778	-0.17559	-0.43375	-0.119081	-0.53927	0.040681	-0.593471	0.157322	-0.545482	0.439216	-0.088941
0.02222	-0.512542	-0.055433	-0.290052	-0.015095	0.095074	-0.006636	0.171449	0.215856	-0.349438	-0.103563	-0.172745	-0.091678	0.079689	-0.420526	0.184177	0.022553	0.223468	0.80251	0.750797	0.989404	0.022638		0.02222	0.0733289	0.383932			0.02222	0.995105	0.059929	0.698297	0.259285	-0.223327	-0.345486	0.457637	0.416457	0.094279	0.224441	0.329262	-0.100974	-0.38836	-0.120379	-0.475286	0.018017	-0.580812	0.185246	-0.465418	0.409215	-0.025411
0.02224	-0.471791	-0.041127	-0.230681	-0.054009	0.120891	-0.02268	0.117662	0.204329	-0.250055	-0.059171	-0.096331	0.003466	0.07159	-0.376303	0.223779	0.031365	0.228922	0.771666	0.711413	0.982433	-0.010901		0.02224	0.088308	0.359149			0.02224	1.0227	0.130524	0.776044	0.219098	-0.283481	-0.343509	0.496584	0.509731	0.223343	0.248047	0.266402	-0.024003	-0.341263	-0.108502	-0.413749	-0.010814	-0.561998	0.201287	-0.379376	0.373306	0.04064
0.02226	-0.421855	-0.030004	-0.171465	-0.092601	0.141693	-0.047906	0.067928	0.197692	-0.15389	-0.022914	-0.021845	0.102455	0.061862	-0.32905	0.256881	0.047811	0.242036	0.732194	0.66132	0.953655	-0.048688		0.02226	0.101205	0.333709			0.02226	1.03997	0.198621	0.847709	0.184665	-0.336563	-0.323817	0.513679	0.591815	0.339821	0.269045	0.206761	0.052888	-0.296063	-0.086373	-0.349975	-0.042122	-0.540986	0.206078	-0.291807	0.330808	0.108915
0.02228	-0.362644	-0.020313	-0.11349	-0.128435	0.154813	-0.078033	0.028386	0.195331	-0.060811	0.000955	0.052739	0.203219	0.050462	-0.279247	0.282682	0.072838	0.253101	0.68577	0.607112	0.906847	-0.087327		0.02228	0.112569	0.309083			0.02228	1.04776	0.264677	0.911082	0.154894	-0.375899	-0.28764	0.50571	0.661483	0.441646	0.284378	0.156792	0.128091	-0.254404	-0.056975	-0.280329	-0.072599	-0.518402	0.205226	-0.209105	0.280965	0.177665
0.0223	-0.294595	-0.0109	-0.058346	-0.158401	0.159702	-0.10924	0.004033	0.197074	0.029797	0.009568	0.129563	0.304048	0.03729	-0.228543	0.301743	0.104632	0.256398	0.635478	0.553792	0.844426	-0.123963		0.0223	0.123026	0.286737			0.0223	1.04571	0.329053	0.961886	0.127804	-0.396039	-0.236043	0.473071	0.718272	0.528839	0.294445	0.12357	0.202538	-0.216334	-0.023909	-0.203709	-0.099329	-0.490948	0.20573	-0.134472	0.223648	0.241456
0.02232	-0.219507	-0.002528	-0.006522	-0.180024	0.157043	-0.136454	-0.007375	0.202304	0.119766	0.001637	0.208544	0.402195	0.022964	-0.178545	0.31176	0.138858	0.249836	0.586484	0.502116	0.768694	-0.1555		0.02232	0.132655	0.268087			0.02232	1.03309	0.391322	0.997464	0.101599	-0.393424	-0.169704	0.42057	0.763725	0.602605	0.301185	0.11159	0.278728	-0.181205	0.007459	-0.121021	-0.118777	-0.453424	0.211577	-0.064167	0.160356	0.296081
0.02234	-0.140517	0.003245	0.042978	-0.191719	0.147642	-0.151986	-0.013839	0.209438	0.211216	-0.020852	0.287699	0.492524	0.008293	-0.129813	0.3093	0.172451	0.233121	0.544245	0.44935	0.683965	-0.178697		0.02234	0.141335	0.254239			0.02234	1.00982	0.450239	1.0182	0.075336	-0.36721	-0.089991	0.354784	0.799763	0.664649	0.305639	0.119929	0.357177	-0.148373	0.03138	-0.033183	-0.128283	-0.402304	0.223653	0.007927	0.094341	0.342709
0.02236	-0.061667	0.00573	0.091401	-0.192802	0.132009	-0.148038	-0.020512	0.216237	0.304167	-0.051143	0.364969	0.568394	-0.00618	-0.082314	0.295778	0.205588	0.206942	0.511632	0.393097	0.596339	-0.191121		0.02236	0.149453	0.245567			0.02236	0.975554	0.504469	1.02518	0.048523	-0.318661	0.001688	0.281363	0.826674	0.716423	0.30532	0.142337	0.435652	-0.116655	0.044725	0.059397	-0.126777	-0.33617	0.241602	0.085838	0.029175	0.38344
0.02238	0.012611	0.005562	0.139242	-0.186336	0.110633	-0.123188	-0.025617	0.22028	0.397048	-0.080223	0.438453	0.624706	-0.019139	-0.036807	0.277436	0.238039	0.171248	0.4878	0.335415	0.509693	-0.192524		0.02238	0.157349	0.241819			0.02238	0.929561	0.553187	1.01789	0.018889	-0.248903	0.104323	0.206084	0.843759	0.760127	0.295799	0.170837	0.511465	-0.083354	0.047984	0.156752	-0.113547	-0.255812	0.264792	0.171432	-0.03244	0.41683
0.0224	0.078155	0.002866	0.185675	-0.178376	0.083745	-0.084552	-0.025183	0.219543	0.488034	-0.099965	0.506505	0.659167	-0.028137	0.00539	0.26062	0.268501	0.126235	0.46945	0.282561	0.424261	-0.183765		0.0224	0.164797	0.242391			0.0224	0.872594	0.59568	0.995095	-0.017741	-0.159425	0.214501	0.137158	0.84921	0.79741	0.275609	0.199301	0.582838	-0.045296	0.043762	0.258847	-0.089258	-0.165898	0.292246	0.264528	-0.08883	0.439885
0.02242	0.132221	-0.004597	0.228183	-0.172088	0.051984	-0.042737	-0.020256	0.212801	0.57483	-0.104192	0.566652	0.671079	-0.030983	0.043438	0.248734	0.294797	0.076411	0.452158	0.242244	0.341666	-0.164976		0.02242	0.171303	0.246012			0.02242	0.807088	0.630732	0.957109	-0.062763	-0.054952	0.324727	0.083812	0.841175	0.827037	0.247768	0.222717	0.647593	-0.00073	0.034747	0.364211	-0.057107	-0.074754	0.322231	0.362417	-0.139527	0.450707
0.02244	0.174201	-0.020166	0.263803	-0.167859	0.017229	-0.006718	-0.017286	0.20001	0.656141	-0.090058	0.614689	0.660773	-0.026997	0.077182	0.242424	0.31147	0.030407	0.432602	0.220027	0.266264	-0.136555		0.02244	0.176266	0.250828			0.02244	0.734413	0.656963	0.90547	-0.113012	0.056073	0.427013	0.051702	0.822521	0.847796	0.21808	0.235378	0.702585	0.05019	0.024161	0.470661	-0.021932	0.008749	0.352523	0.459401	-0.185083	0.450524
0.02246	0.205095	-0.045772	0.291028	-0.167735	-0.018212	0.017713	-0.022032	0.182363	0.732695	-0.058984	0.647777	0.630962	-0.016609	0.107447	0.239863	0.312095	-0.00543	0.410064	0.215632	0.199799	-0.10077		0.02246	0.178904	0.255812			0.02246	0.653447	0.67383	0.843271	-0.163819	0.162491	0.516531	0.037899	0.79806	0.86046	0.19196	0.234547	0.745088	0.105651	0.016356	0.576273	0.011443	0.079276	0.38067	0.548369	-0.22648	0.444638
0.02248	0.226635	-0.081045	0.310239	-0.175019	-0.051815	0.027933	-0.035551	0.161116	0.80386	-0.016173	0.667026	0.58785	-0.000357	0.135856	0.23738	0.297201	-0.030913	0.385435	0.223351	0.140509	-0.061686		0.02248	0.178659	0.261556			0.02248	0.563061	0.681521	0.776035	-0.211839	0.253019	0.592591	0.031618	0.767758	0.865381	0.172233	0.225024	0.773755	0.163017	0.012947	0.678505	0.039737	0.136639	0.403226	0.62428	-0.263766	0.438882
0.0225	0.241114	-0.123892	0.323283	-0.191833	-0.081473	0.023805	-0.056851	0.136534	0.865428	0.03064	0.676085	0.539307	0.021075	0.163277	0.232109	0.27573	-0.048571	0.362091	0.23666	0.08716	-0.023769		0.0225	0.175615	0.269139			0.0225	0.464531	0.680587	0.708358	-0.258094	0.320016	0.657351	0.022741	0.729234	0.862592	0.160139	0.214679	0.789177	0.220366	0.011963	0.774713	0.061292	0.183656	0.415771	0.684047	-0.294828	0.437119
0.02252	0.250948	-0.171023	0.332407	-0.218311	-0.106778	0.005846	-0.086021	0.10856	0.913094	0.074809	0.679326	0.492131	0.046199	0.18875	0.22271	0.256106	-0.061924	0.346366	0.250956	0.040609	0.009003		0.02252	0.170179	0.279043			0.02252	0.361422	0.672524	0.640569	-0.307096	0.360452	0.711383	0.004696	0.683078	0.854051	0.156691	0.20686	0.793657	0.276275	0.013273	0.863022	0.075848	0.222197	0.415628	0.725607	-0.317055	0.442317
0.02254	0.256402	-0.217825	0.339249	-0.252754	-0.12883	-0.02567	-0.122012	0.077611	0.945621	0.114706	0.680724	0.450984	0.072391	0.210296	0.206453	0.24107	-0.07625	0.342547	0.261951	0.002421	0.033969		0.02254	0.162526	0.290936			0.02254	0.258657	0.659085	0.569603	-0.360088	0.375067	0.753434	-0.028568	0.63246	0.841022	0.16195	0.199289	0.789443	0.328446	0.017444	0.941644	0.084482	0.251497	0.402961	0.748644	-0.329865	0.456493
0.02256	0.255416	-0.259112	0.344063	-0.293281	-0.149458	-0.069949	-0.160108	0.044298	0.963454	0.152603	0.682442	0.417799	0.096755	0.226289	0.177381	0.230232	-0.093264	0.34819	0.265294	-0.026297	0.050827		0.02256	0.152551	0.30359			0.02256	0.160835	0.640874	0.493003	-0.411814	0.367993	0.785069	-0.078231	0.580394	0.821951	0.172683	0.189203	0.778018	0.374437	0.021282	1.00885	0.088966	0.270968	0.377973	0.753595	-0.335063	0.479695
0.02258	0.247258	-0.29154	0.345582	-0.337642	-0.169797	-0.122844	-0.192195	0.009179	0.967055	0.191067	0.684464	0.391644	0.11764	0.235947	0.130623	0.219945	-0.109994	0.357086	0.259242	-0.045028	0.059423		0.02258	0.140339	0.315263			0.02258	0.071383	0.61818	0.411805	-0.453981	0.345614	0.808526	-0.1371	0.525846	0.794838	0.182644	0.177974	0.760028	0.412607	0.021984	1.06384	0.090805	0.281575	0.340663	0.742966	-0.335877	0.509056
0.0226	0.233389	-0.3151	0.343123	-0.380738	-0.188816	-0.175635	-0.210249	-0.027095	0.957695	0.231472	0.686124	0.369195	0.134384	0.238966	0.068248	0.204418	-0.125412	0.364258	0.244075	-0.053871	0.059137		0.0226	0.126551	0.324453			0.0226	-0.006585	0.592127	0.328844	-0.479875	0.314411	0.822268	-0.196009	0.464489	0.757213	0.185392	0.169318	0.734397	0.44206	0.019893	1.10665	0.090515	0.284304	0.293427	0.723102	-0.335459	0.536296
0.02262	0.21499	-0.332097	0.337829	-0.415599	-0.204358	-0.219828	-0.212831	-0.063609	0.93785	0.273587	0.687553	0.345749	0.14575	0.235493	-0.002064	0.182409	-0.140625	0.365863	0.219251	-0.054912	0.052523		0.02262	0.112044	0.330401			0.02262	-0.070719	0.5639	0.246274	-0.488845	0.28054	0.823421	-0.248595	0.398361	0.705623	0.176105	0.164518	0.698885	0.463826	0.014321	1.1374	0.087928	0.281505	0.240576	0.7004	-0.335831	0.549673
0.02264	0.192646	-0.345488	0.331157	-0.437419	-0.216081	-0.250701	-0.205882	-0.098674	0.910442	0.316129	0.689902	0.317796	0.150421	0.226538	-0.072493	0.158894	-0.155646	0.360955	0.185713	-0.052572	0.044813		0.02264	0.0976405	0.333389			0.02264	-0.120742	0.533953	0.164254	-0.488033	0.250337	0.811757	-0.291198	0.335411	0.637709	0.154566	0.161117	0.652798	0.479868	0.002689	1.15631	0.082458	0.277094	0.186478	0.678309	-0.337952	0.542152
0.02266	0.167164	-0.357109	0.323282	-0.445784	-0.226017	-0.265977	-0.196433	-0.129364	0.879881	0.357446	0.694689	0.28451	0.148711	0.213663	-0.137989	0.140521	-0.171226	0.353755	0.147203	-0.050783	0.039744		0.02266	0.0842803	0.334591			0.02266	-0.158994	0.501725	0.080964	-0.485492	0.228368	0.789971	-0.321644	0.277634	0.554165	0.126649	0.156037	0.599115	0.490449	-0.015547	1.16349	0.073694	0.27338	0.135533	0.657697	-0.342394	0.515352
0.02268	0.13889	-0.366775	0.313113	-0.442807	-0.235944	-0.264768	-0.189053	-0.152679	0.85322	0.395181	0.702551	0.246022	0.142343	0.198614	-0.19768	0.132245	-0.190611	0.347137	0.104477	-0.051902	0.038237		0.02268	0.072372	0.335351			0.02268	-0.190325	0.465507	-0.004714	-0.481773	0.216025	0.760538	-0.337405	0.221236	0.458713	0.099507	0.148261	0.542747	0.495418	-0.037528	1.15808	0.063162	0.271114	0.091461	0.636257	-0.349724	0.476411
0.0227	0.107526	-0.373455	0.299979	-0.429815	-0.245478	-0.247955	-0.186308	-0.167877	0.836968	0.427362	0.712743	0.201822	0.133322	0.183237	-0.254414	0.134878	-0.214161	0.336202	0.055548	-0.058207	0.03949		0.0227	0.0614956	0.336457			0.0227	-0.219749	0.423217	-0.091175	-0.471023	0.212978	0.724719	-0.337711	0.163581	0.35491	0.07578	0.139123	0.486611	0.496606	-0.060848	1.13855	0.053601	0.270864	0.055397	0.610208	-0.359957	0.432957
0.02272	0.073943	-0.376237	0.285056	-0.407772	-0.252515	-0.21801	-0.18877	-0.176817	0.831492	0.453747	0.723305	0.151403	0.123549	0.169135	-0.310486	0.14484	-0.234792	0.312449	0.00469	-0.069896	0.042352		0.02272	0.0514603	0.337728			0.02272	-0.249339	0.373756	-0.175061	-0.447236	0.218287	0.683644	-0.32537	0.103749	0.24372	0.055285	0.130469	0.430427	0.496686	-0.085707	1.10393	0.046312	0.273183	0.025854	0.578063	-0.371764	0.389664
0.02274	0.042038	-0.374473	0.270093	-0.379415	-0.255124	-0.177855	-0.194829	-0.181371	0.830609	0.473999	0.731063	0.096217	0.114133	0.157605	-0.364948	0.157801	-0.244537	0.271591	-0.037276	-0.08274	0.04673		0.02274	0.0428243	0.338097			0.02274	-0.278913	0.318063	-0.253743	-0.408205	0.229917	0.637015	-0.303494	0.04279	0.125385	0.040259	0.121524	0.373217	0.496623	-0.112257	1.05379	0.041229	0.279055	0.001082	0.540299	-0.382346	0.346585
0.02276	0.017944	-0.367902	0.255393	-0.348596	-0.253544	-0.130171	-0.20172	-0.181415	0.827533	0.485771	0.732497	0.040867	0.104851	0.149777	-0.4154	0.169913	-0.242159	0.215711	-0.062922	-0.09132	0.05222		0.02276	0.0360632	0.336452			0.02276	-0.30914	0.258898	-0.326436	-0.356143	0.245863	0.583468	-0.272699	-0.017058	0.001664	0.035267	0.109819	0.315788	0.495685	-0.138433	0.98785	0.038066	0.287678	-0.019297	0.496966	-0.388812	0.299911
0.02278	0.006018	-0.35654	0.240119	-0.318757	-0.249327	-0.07746	-0.208252	-0.176406	0.818985	0.486464	0.724671	-0.009646	0.094617	0.145968	-0.459016	0.177047	-0.232276	0.151547	-0.072065	-0.092001	0.05623		0.02278	0.0309486	0.332236			0.02278	-0.341772	0.199118	-0.392903	-0.295863	0.26625	0.523713	-0.231199	-0.076568	-0.124247	0.043566	0.094255	0.260226	0.492587	-0.159735	0.906105	0.03664	0.295096	-0.035606	0.448578	-0.389836	0.24477
0.0228	0.006336	-0.340613	0.222904	-0.29192	-0.242708	-0.0223	-0.216585	-0.167656	0.803652	0.475365	0.706054	-0.053188	0.082342	0.144607	-0.492954	0.17812	-0.220075	0.087618	-0.068126	-0.083556	0.057999		0.0228	0.0269198	0.325335			0.0228	-0.377456	0.140286	-0.452518	-0.232045	0.291326	0.460575	-0.178093	-0.139987	-0.24745	0.06435	0.075386	0.209277	0.486057	-0.17075	0.80918	0.037525	0.297673	-0.048968	0.398429	-0.385402	0.176984
0.02282	0.016734	-0.320599	0.202294	-0.268366	-0.232917	0.032635	-0.228933	-0.158088	0.780331	0.453028	0.67822	-0.089109	0.067745	0.142726	-0.516306	0.177199	-0.206646	0.031846	-0.056395	-0.068507	0.060834		0.02282	0.0237012	0.316008			0.02282	-0.415236	0.08354	-0.504021	-0.167167	0.318021	0.396226	-0.116755	-0.209431	-0.36138	0.093373	0.056743	0.166298	0.475522	-0.16831	0.698826	0.040718	0.293684	-0.059615	0.350951	-0.375849	0.094765
0.02284	0.034841	-0.296894	0.178458	-0.247686	-0.219327	0.083938	-0.244698	-0.150665	0.748429	0.420113	0.645123	-0.116814	0.051457	0.138095	-0.530451	0.178853	-0.190355	-0.008828	-0.042688	-0.052899	0.0663		0.02284	0.0211572	0.304776			0.02284	-0.453201	0.031068	-0.545652	-0.100846	0.340789	0.331735	-0.053328	-0.28079	-0.459953	0.125781	0.044036	0.132404	0.460542	-0.153095	0.578148	0.043908	0.283822	-0.066401	0.307711	-0.362103	0.00126
0.02286	0.057828	-0.269295	0.153085	-0.22948	-0.201308	0.128502	-0.261804	-0.147144	0.708451	0.377654	0.609828	-0.136948	0.03473	0.130797	-0.53839	0.183592	-0.172625	-0.030247	-0.029984	-0.044804	0.071616		0.02286	0.0187645	0.292199			0.02286	-0.488937	-0.0155	-0.576015	-0.031422	0.354754	0.268195	0.004812	-0.344485	-0.539711	0.156599	0.039083	0.104601	0.44017	-0.129177	0.450199	0.044633	0.272608	-0.068604	0.267435	-0.34584	-0.09418
0.02288	0.082573	-0.237411	0.127182	-0.213422	-0.179197	0.166267	-0.277757	-0.147994	0.661255	0.3269	0.573852	-0.151385	0.018731	0.122886	-0.544167	0.187248	-0.15629	-0.029774	-0.018233	-0.051225	0.07416		0.02288	0.0159142	0.27885			0.02288	-0.520184	-0.057692	-0.594273	0.04063	0.357036	0.206984	0.048359	-0.387715	-0.601935	0.17902	0.038096	0.0784	0.415184	-0.10321	0.316642	0.04187	0.264504	-0.066955	0.229612	-0.328221	-0.178919
0.0229	0.106416	-0.20138	0.100597	-0.198784	-0.154495	0.197449	-0.289316	-0.152874	0.607154	0.268933	0.539072	-0.16227	0.003215	0.116479	-0.549289	0.18153	-0.13972	-0.004184	-0.008485	-0.074978	0.074167		0.0229	0.0123446	0.265058			0.0229	-0.544562	-0.098826	-0.599556	0.11193	0.346507	0.148196	0.069001	-0.400996	-0.652039	0.185083	0.035928	0.051194	0.389197	-0.082089	0.179239	0.034154	0.259725	-0.062778	0.195499	-0.309412	-0.242958
0.02292	0.126462	-0.161753	0.073216	-0.183444	-0.128444	0.218149	-0.292975	-0.160553	0.547145	0.205427	0.507961	-0.171859	-0.013129	0.112534	-0.550853	0.160068	-0.119211	0.043389	-0.005608	-0.116146	0.07367		0.02292	0.00781171	0.251163			0.02292	-0.560471	-0.140971	-0.59067	0.178872	0.323925	0.089726	0.062623	-0.384118	-0.695029	0.170573	0.029168	0.022978	0.365361	-0.069916	0.041989	0.019796	0.255151	-0.057686	0.165784	-0.289443	-0.281596
0.02294	0.139217	-0.118795	0.045181	-0.164735	-0.102822	0.223162	-0.286088	-0.168768	0.483019	0.139169	0.48138	-0.182322	-0.030797	0.111618	-0.545682	0.126483	-0.093496	0.099422	-0.015059	-0.173313	0.07509		0.02294	0.00199352	0.237975			0.02294	-0.568819	-0.18426	-0.566936	0.239826	0.291069	0.029723	0.027734	-0.343126	-0.73415	0.137928	0.01566	-0.005752	0.34401	-0.066893	-0.089653	0.000132	0.246357	-0.05429	0.140969	-0.267634	-0.294982
0.02296	0.143124	-0.072437	0.01658	-0.141432	-0.081658	0.21123	-0.266198	-0.175173	0.41523	0.073379	0.457957	-0.195253	-0.049221	0.114054	-0.532233	0.091555	-0.062944	0.146851	-0.038152	-0.242278	0.080205		0.02296	-0.00508638	0.22618			0.02296	-0.571512	-0.227771	-0.530342	0.293543	0.247813	-0.031347	-0.035251	-0.287545	-0.771413	0.092624	-0.007451	-0.035359	0.324031	-0.07076	-0.211303	-0.019959	0.230277	-0.055416	0.121632	-0.24211	-0.287547
0.02298	0.140425	-0.023264	-0.011703	-0.113761	-0.069155	0.186843	-0.232968	-0.178812	0.344641	0.009994	0.43644	-0.21101	-0.067424	0.11885	-0.508198	0.06207	-0.027984	0.172659	-0.072106	-0.316554	0.089178		0.02298	-0.0129447	0.216146			0.02298	-0.569764	-0.269877	-0.485552	0.336047	0.191921	-0.090449	-0.120107	-0.229635	-0.806276	0.03726	-0.043249	-0.067038	0.304268	-0.079463	-0.320337	-0.035222	0.206709	-0.062956	0.105846	-0.21084	-0.266654
0.023	0.135636	0.027188	-0.037842	-0.082378	-0.066343	0.158028	-0.192029	-0.18063	0.274327	-0.050182	0.415964	-0.227882	-0.083922	0.124006	-0.470088	0.035666	0.010287	0.170952	-0.112742	-0.388818	0.100234		0.023	-0.0209794	0.208286			0.023	-0.564894	-0.307893	-0.437463	0.364119	0.123827	-0.143035	-0.214238	-0.177838	-0.837468	-0.029492	-0.091772	-0.103098	0.283573	-0.091878	-0.414651	-0.042248	0.176325	-0.077961	0.091224	-0.172502	-0.239837
0.02302	0.13286	0.076845	-0.060281	-0.048374	-0.07108	0.131089	-0.151498	-0.182359	0.207101	-0.10563	0.39407	-0.242585	-0.097292	0.127294	-0.416294	0.006993	0.049303	0.14182	-0.156824	-0.452723	0.1107		0.02302	-0.0288983	0.20273			0.02302	-0.557558	-0.338532	-0.392538	0.380855	0.049696	-0.186056	-0.304048	-0.134328	-0.865794	-0.106756	-0.147174	-0.14543	0.260661	-0.106472	-0.491991	-0.040515	0.139466	-0.100591	0.077046	-0.127651	-0.212708
0.02304	0.132436	0.123307	-0.07746	-0.014008	-0.080054	0.107407	-0.115405	-0.184799	0.142905	-0.154656	0.366648	-0.25241	-0.106933	0.126074	-0.348928	-0.026349	0.087683	0.089544	-0.202033	-0.505176	0.117898		0.02304	-0.0368719	0.199209			0.02304	-0.546075	-0.359605	-0.358357	0.392567	-0.02252	-0.220834	-0.377319	-0.099656	-0.89343	-0.18643	-0.2008	-0.193341	0.233786	-0.121093	-0.550772	-0.032914	0.096775	-0.129704	0.063628	-0.079243	-0.188561
0.02306	0.130013	0.165489	-0.087079	0.016851	-0.090291	0.084421	-0.083156	-0.187685	0.078163	-0.196405	0.328746	-0.257012	-0.112717	0.117838	-0.271447	-0.064027	0.128252	0.020759	-0.246247	-0.546231	0.119487		0.02306	-0.0453466	0.197452			0.02306	-0.527812	-0.370862	-0.336295	0.402135	-0.088753	-0.250224	-0.424582	-0.073739	-0.92267	-0.255691	-0.247807	-0.24369	0.200915	-0.134323	-0.591226	-0.023224	0.049782	-0.162685	0.054256	-0.030977	-0.168349
0.02308	0.121834	0.204947	-0.087743	0.040798	-0.098891	0.058925	-0.053447	-0.190389	0.008284	-0.230628	0.27597	-0.258273	-0.114328	0.101171	-0.18832	-0.10405	0.175006	-0.058653	-0.289465	-0.57734	0.113645		0.02308	-0.054807	0.198154			0.02308	-0.500647	-0.372783	-0.319647	0.407378	-0.147891	-0.27345	-0.44253	-0.055564	-0.954288	-0.304054	-0.286998	-0.292234	0.160391	-0.145277	-0.61461	-0.013317	0.001627	-0.196158	0.052908	0.014665	-0.152466
0.0231	0.108702	0.243706	-0.080879	0.057381	-0.102083	0.030148	-0.026263	-0.192152	-0.06811	-0.258061	0.207505	-0.258112	-0.110987	0.075545	-0.106067	-0.144456	0.227487	-0.142568	-0.333667	-0.600204	0.098516		0.0231	-0.065458	0.20303			0.0231	-0.463119	-0.365758	-0.300166	0.404592	-0.19787	-0.288952	-0.435088	-0.042314	-0.985831	-0.329265	-0.316292	-0.334669	0.11129	-0.152235	-0.621671	-0.003519	-0.043438	-0.227109	0.057355	0.056626	-0.142047
0.02312	0.093277	0.282378	-0.06993	0.067841	-0.096853	-0.000503	-0.00115	-0.192518	-0.147949	-0.280501	0.127192	-0.256893	-0.102111	0.041357	-0.030214	-0.182661	0.278504	-0.222656	-0.37918	-0.615319	0.073209		0.02312	-0.0768895	0.212635			0.02312	-0.415786	-0.35077	-0.273789	0.393252	-0.237211	-0.298039	-0.41191	-0.026944	-1.0131	-0.334694	-0.333122	-0.36779	0.054019	-0.153196	-0.613583	0.006301	-0.081363	-0.252744	0.05833	0.094466	-0.137008
0.02314	0.077108	0.320731	-0.058366	0.073698	-0.083216	-0.030881	0.024452	-0.191243	-0.225546	-0.300172	0.040642	-0.254601	-0.087932	0.0007	0.035783	-0.212517	0.315912	-0.292457	-0.422842	-0.621878	0.039723		0.02314	-0.0882334	0.225086			0.02314	-0.361696	-0.329276	-0.241105	0.377245	-0.266382	-0.302732	-0.382735	-0.004113	-1.03042	-0.32346	-0.337571	-0.390395	-0.009759	-0.146941	-0.593444	0.016356	-0.110613	-0.27075	0.046648	0.127914	-0.135041
0.02316	0.060405	0.357655	-0.048841	0.077294	-0.063532	-0.059144	0.053377	-0.187438	-0.295208	-0.318781	-0.047671	-0.251685	-0.069601	-0.042711	0.088136	-0.226419	0.330807	-0.350932	-0.458482	-0.619722	0.002436		0.02316	-0.0985741	0.237522			0.02316	-0.305329	-0.302913	-0.203638	0.361781	-0.284771	-0.304424	-0.351677	0.023377	-1.02853	-0.300197	-0.331071	-0.402747	-0.078183	-0.133063	-0.565466	0.026367	-0.133878	-0.281257	0.021191	0.156824	-0.133449
0.02318	0.042691	0.390971	-0.043068	0.080781	-0.041427	-0.083772	0.086567	-0.179425	-0.353696	-0.33698	-0.13336	-0.248383	-0.049281	-0.085124	0.1242	-0.220747	0.325525	-0.400446	-0.478193	-0.608511	-0.033925		0.02318	-0.106933	0.247966			0.02318	-0.251638	-0.274364	-0.16104	0.348221	-0.29169	-0.304149	-0.319	0.050981	-0.999053	-0.27398	-0.314202	-0.406282	-0.148894	-0.112265	-0.532884	0.035024	-0.154816	-0.286115	-0.011953	0.181629	-0.131068
0.0232	0.023698	0.418664	-0.041276	0.085324	-0.021492	-0.102851	0.124787	-0.165385	-0.400567	-0.354391	-0.210248	-0.244732	-0.02925	-0.124468	0.14675	-0.197283	0.308387	-0.443114	-0.475344	-0.586138	-0.066348		0.0232	-0.112156	0.255631			0.0232	-0.204798	-0.246797	-0.112792	0.333017	-0.290128	-0.302211	-0.28729	0.077334	-0.941847	-0.256094	-0.288604	-0.403952	-0.217711	-0.086539	-0.496315	0.040028	-0.172977	-0.285298	-0.049527	0.203115	-0.128138
0.02322	0.003618	0.440094	-0.041933	0.092137	-0.007734	-0.115021	0.169251	-0.144221	-0.437427	-0.369464	-0.272565	-0.240576	-0.010618	-0.160215	0.161476	-0.161091	0.282774	-0.479623	-0.446879	-0.55241	-0.09372		0.02322	-0.113531	0.260525			0.02322	-0.167339	-0.22265	-0.060724	0.314164	-0.286136	-0.300079	-0.26214	0.101409	-0.863258	-0.255754	-0.256923	-0.399034	-0.280239	-0.057751	-0.454675	0.038968	-0.183339	-0.276956	-0.093723	0.221214	-0.124286
0.02324	-0.016999	0.455294	-0.043138	0.101685	-0.001888	-0.119039	0.218227	-0.116559	-0.467021	-0.380332	-0.317908	-0.235393	0.006905	-0.191897	0.171297	-0.119269	0.247067	-0.512079	-0.392893	-0.512534	-0.113901		0.02324	-0.111446	0.263373			0.02324	-0.140264	-0.203834	-0.00759	0.293993	-0.285388	-0.302933	-0.24637	0.122925	-0.770131	-0.276398	-0.220411	-0.392239	-0.334779	-0.026301	-0.408182	0.03153	-0.180316	-0.260473	-0.142772	0.234991	-0.116976
0.02326	-0.03685	0.463381	-0.044614	0.113139	-0.003049	-0.113871	0.26692	-0.084769	-0.490681	-0.385319	-0.346242	-0.228394	0.02411	-0.218198	0.178602	-0.080039	0.202388	-0.544531	-0.316836	-0.472833	-0.123142		0.02326	-0.106706	0.265287			0.02326	-0.122638	-0.191679	0.04434	0.27387	-0.289244	-0.317211	-0.239099	0.142245	-0.668066	-0.31437	-0.180285	-0.380554	-0.381192	0.006972	-0.358467	0.020722	-0.162369	-0.237031	-0.189008	0.243498	-0.104171
0.02328	-0.053275	0.46309	-0.048243	0.126648	-0.008561	-0.101271	0.312003	-0.051572	-0.508319	-0.383028	-0.358544	-0.217898	0.041295	-0.23779	0.187228	-0.049169	0.153839	-0.5765	-0.225976	-0.434168	-0.120672		0.02328	-0.0995659	0.266909			0.02328	-0.110749	-0.18691	0.092158	0.251993	-0.293832	-0.34624	-0.239983	0.158079	-0.56177	-0.360263	-0.140247	-0.360814	-0.418588	0.039024	-0.306486	0.010684	-0.132799	-0.208497	-0.227602	0.245621	-0.088067
0.0233	-0.062213	0.454699	-0.056508	0.143379	-0.015028	-0.084502	0.351943	-0.019295	-0.520652	-0.373306	-0.358429	-0.20148	0.058327	-0.250622	0.198082	-0.026363	0.105928	-0.603072	-0.130126	-0.39523	-0.11182		0.0233	-0.0902994	0.268416			0.0233	-0.099288	-0.189837	0.133314	0.22677	-0.29347	-0.386944	-0.249522	0.169208	-0.454915	-0.40348	-0.104753	-0.333457	-0.445531	0.06644	-0.252937	0.004811	-0.096216	-0.176903	-0.259769	0.240608	-0.07342
0.02332	-0.060372	0.440455	-0.070098	0.163227	-0.018981	-0.064827	0.383518	0.009936	-0.528527	-0.356877	-0.352947	-0.177895	0.07493	-0.257034	0.209058	-0.006653	0.061069	-0.623577	-0.039903	-0.360287	-0.104872		0.02332	-0.0800313	0.270164			0.02332	-0.083526	-0.199971	0.168196	0.198956	-0.283902	-0.4308	-0.266661	0.176003	-0.349764	-0.435284	-0.076512	-0.301155	-0.460769	0.086582	-0.198902	0.006318	-0.056084	-0.143656	-0.28721	0.229461	-0.063256
0.02334	-0.049176	0.423487	-0.087782	0.184275	-0.018156	-0.040481	0.402576	0.034887	-0.533194	-0.334349	-0.350141	-0.148875	0.090263	-0.256767	0.220433	0.015224	0.020413	-0.641757	0.035116	-0.335649	-0.105466		0.02334	-0.0702438	0.272588			0.02334	-0.06005	-0.216091	0.199513	0.170866	-0.264794	-0.470536	-0.287389	0.179224	-0.247707	-0.448533	-0.057803	-0.266505	-0.46435	0.097464	-0.14525	0.017776	-0.015058	-0.10887	-0.307585	0.214525	-0.058902
0.02336	-0.035195	0.406117	-0.108446	0.203677	-0.012149	-0.008291	0.408885	0.055706	-0.537208	-0.306797	-0.355682	-0.119431	0.102808	-0.249938	0.235697	0.041026	-0.015278	-0.659732	0.088486	-0.322204	-0.114216		0.02336	-0.0620079	0.275963			0.02336	-0.027609	-0.235603	0.229709	0.146148	-0.240977	-0.502307	-0.305022	0.180972	-0.150748	-0.439993	-0.051364	-0.232296	-0.458265	0.09938	-0.093672	0.039748	0.024373	-0.072022	-0.317827	0.198085	-0.062073
0.02338	-0.025478	0.388742	-0.131352	0.219145	-0.001465	0.031931	0.407192	0.072649	-0.540936	-0.277336	-0.371582	-0.094681	0.111505	-0.237683	0.256544	0.067755	-0.045415	-0.677092	0.118778	-0.316173	-0.128		0.02338	-0.0558549	0.280224			0.02338	0.011995	-0.254012	0.259147	0.128578	-0.219912	-0.522988	-0.312389	0.184791	-0.060283	-0.411293	-0.057941	-0.201305	-0.444902	0.095528	-0.046744	0.069795	0.060937	-0.03343	-0.31935	0.181968	-0.071129
0.0234	-0.023839	0.370035	-0.154579	0.230194	0.012895	0.077224	0.40301	0.085095	-0.540776	-0.25133	-0.396891	-0.07578	0.116862	-0.221484	0.28088	0.09037	-0.070113	-0.692788	0.129362	-0.312546	-0.142713		0.0234	-0.0517577	0.284799			0.0234	0.055197	-0.267428	0.2847	0.117954	-0.20752	-0.530683	-0.303864	0.190488	0.02325	-0.366459	-0.074933	-0.175437	-0.425348	0.089532	-0.005811	0.102618	0.095096	0.004375	-0.317887	0.167254	-0.078944
0.02342	-0.03104	0.348434	-0.175752	0.237405	0.028833	0.125928	0.400849	0.092414	-0.53289	-0.233786	-0.428404	-0.061315	0.120181	-0.202105	0.305998	0.104428	-0.089243	-0.70589	0.125291	-0.306905	-0.15532		0.02342	-0.0491852	0.289027			0.02342	0.098215	-0.274757	0.302067	0.109638	-0.205325	-0.526054	-0.276122	0.193765	0.097474	-0.310315	-0.098042	-0.154851	-0.400175	0.082463	0.029491	0.133349	0.125753	0.037304	-0.319717	0.153799	-0.079249
0.02344	-0.046877	0.323893	-0.194088	0.240229	0.043801	0.176367	0.402255	0.095225	-0.516183	-0.226771	-0.461256	-0.050102	0.122	-0.179433	0.33146	0.105777	-0.100243	-0.715311	0.110495	-0.295564	-0.163744		0.02344	-0.0475271	0.29226			0.02344	0.138088	-0.27655	0.310211	0.098405	-0.210528	-0.510602	-0.228035	0.1926	0.15897	-0.246911	-0.122979	-0.137798	-0.370819	0.07265	0.059602	0.15988	0.148884	0.062509	-0.327932	0.140705	-0.070564
0.02346	-0.071314	0.297853	-0.209823	0.236521	0.056242	0.224011	0.400699	0.095678	-0.49136	-0.228758	-0.48946	-0.039883	0.122037	-0.153879	0.358045	0.091099	-0.098727	-0.720861	0.089771	-0.274007	-0.165857		0.02346	-0.0462844	0.293417			0.02346	0.174267	-0.273408	0.310221	0.080144	-0.21871	-0.48334	-0.160861	0.186801	0.205318	-0.179466	-0.146352	-0.122408	-0.338824	0.059571	0.084704	0.181177	0.160771	0.079743	-0.342633	0.127149	-0.054628
0.02348	-0.103677	0.271716	-0.221814	0.224221	0.065804	0.26479	0.384836	0.096253	-0.458424	-0.235537	-0.507093	-0.026784	0.12011	-0.127406	0.384274	0.061216	-0.08303	-0.725819	0.071912	-0.239914	-0.160128		0.02348	-0.0449759	0.291635			0.02348	0.207627	-0.265521	0.301868	0.052436	-0.226365	-0.441272	-0.080415	0.174782	0.235734	-0.11228	-0.164065	-0.108338	-0.304853	0.045569	0.106211	0.196018	0.157984	0.089596	-0.362979	0.113045	-0.034809
0.0235	-0.142508	0.245442	-0.227121	0.203376	0.071957	0.297636	0.349919	0.097417	-0.416876	-0.242866	-0.510348	-0.008681	0.11639	-0.103007	0.406351	0.021615	-0.056581	-0.734667	0.063877	-0.197854	-0.148065		0.0235	-0.0435521	0.287271			0.0235	0.237651	-0.252664	0.284262	0.01627	-0.231016	-0.384149	0.002995	0.157145	0.252956	-0.050662	-0.170577	-0.096828	-0.269021	0.033064	0.126406	0.203519	0.136253	0.091816	-0.385463	0.098981	-0.013386
0.02352	-0.185678	0.217502	-0.223913	0.177255	0.072909	0.32197	0.300967	0.097373	-0.368268	-0.248401	-0.498791	0.012695	0.111248	-0.083336	0.420631	-0.022096	-0.026562	-0.746267	0.062926	-0.155106	-0.133607		0.02352	-0.0426928	0.281124			0.02352	0.262781	-0.234728	0.257385	-0.024002	-0.228531	-0.316682	0.081079	0.138698	0.262284	0.002098	-0.162994	-0.088658	-0.230663	0.024358	0.147285	0.20314	0.095865	0.086312	-0.402641	0.084787	0.010549
0.02354	-0.229016	0.186221	-0.213477	0.149942	0.067746	0.335598	0.245722	0.094639	-0.315317	-0.25141	-0.474816	0.034171	0.104835	-0.06945	0.424825	-0.066668	-0.002945	-0.753692	0.061187	-0.116904	-0.119132		0.02354	-0.0432353	0.273141			0.02354	0.28258	-0.211779	0.221681	-0.062564	-0.213177	-0.24436	0.152197	0.123578	0.268535	0.046583	-0.14316	-0.082952	-0.188501	0.022446	0.170552	0.194178	0.044785	0.074212	-0.407112	0.068692	0.037433
0.02356	-0.266376	0.150941	-0.198603	0.123392	0.057594	0.335453	0.191013	0.089113	-0.259812	-0.2517	-0.441671	0.053752	0.096413	-0.060938	0.418781	-0.108875	0.003547	-0.752761	0.054008	-0.087948	-0.104437		0.02356	-0.0456721	0.262883			0.02356	0.297368	-0.183038	0.177985	-0.094794	-0.183738	-0.167828	0.217012	0.110916	0.276397	0.083719	-0.115031	-0.077935	-0.142797	0.028157	0.197107	0.17652	-0.007547	0.057596	-0.395482	0.048677	0.063892
0.02358	-0.292328	0.112317	-0.181755	0.098084	0.043216	0.320377	0.144367	0.081626	-0.204319	-0.248636	-0.402252	0.070331	0.08482	-0.057231	0.403678	-0.144587	-0.013442	-0.744478	0.040855	-0.072096	-0.089199		0.02358	-0.050031	0.250407			0.02358	0.306458	-0.147704	0.128045	-0.119734	-0.145541	-0.086744	0.274175	0.096893	0.291577	0.111025	-0.081791	-0.070851	-0.095801	0.037811	0.226359	0.152278	-0.05609	0.039153	-0.3674	0.024369	0.085862
0.0236	-0.304543	0.07218	-0.164914	0.073637	0.024588	0.294909	0.111985	0.073654	-0.153026	-0.240844	-0.360724	0.082774	0.069286	-0.057664	0.380812	-0.171772	-0.052444	-0.730078	0.02294	-0.070641	-0.075103		0.0236	-0.0559518	0.236468			0.0236	0.309111	-0.107392	0.075082	-0.138684	-0.104141	-0.007197	0.32375	0.079008	0.318022	0.125465	-0.046177	-0.059467	-0.050342	0.046645	0.256275	0.125222	-0.098491	0.021267	-0.324449	-0.003075	0.101231
0.02362	-0.304746	0.032719	-0.150266	0.049394	0.001883	0.267249	0.094213	0.066035	-0.109471	-0.227101	-0.324095	0.090318	0.049832	-0.060523	0.351362	-0.192034	-0.105972	-0.71206	0.000982	-0.082681	-0.065305		0.02362	-0.063346	0.222705			0.02362	0.306036	-0.066077	0.023267	-0.152389	-0.062732	0.062982	0.372085	0.05784	0.355778	0.127293	-0.010733	-0.044661	-0.00961	0.052395	0.284428	0.098191	-0.132102	0.005048	-0.272637	-0.031784	0.108853
0.02364	-0.29748	-0.004304	-0.140157	0.026272	-0.02356	0.24076	0.085587	0.058548	-0.074546	-0.207392	-0.300034	0.09323	0.02773	-0.063847	0.314242	-0.20706	-0.163803	-0.696451	-0.024777	-0.105912	-0.06211		0.02364	-0.0726221	0.210794			0.02364	0.297958	-0.028059	-0.024734	-0.161065	-0.024794	0.121659	0.427579	0.035562	0.402541	0.119641	0.024051	-0.030232	0.023342	0.052924	0.309083	0.072307	-0.155493	-0.009859	-0.222138	-0.058959	0.10964
0.02366	-0.286185	-0.037177	-0.135738	0.006307	-0.047835	0.211185	0.08028	0.051398	-0.046009	-0.182873	-0.293063	0.092478	0.004719	-0.066177	0.26633	-0.216339	-0.217337	-0.688049	-0.052856	-0.136106	-0.065385		0.02366	-0.0837349	0.201104			0.02366	0.284804	0.003849	-0.069127	-0.165361	0.00762	0.169349	0.490422	0.012617	0.454533	0.107049	0.058684	-0.019875	0.046404	0.044797	0.32939	0.048259	-0.171035	-0.023935	-0.18099	-0.082104	0.107101
0.02368	-0.270982	-0.064655	-0.136296	-0.009171	-0.066287	0.173356	0.077642	0.045794	-0.020004	-0.155624	-0.302307	0.088791	-0.017687	-0.065773	0.207736	-0.219767	-0.263267	-0.686751	-0.0803	-0.167074	-0.072952		0.02368	-0.0955037	0.193379			0.02368	0.266553	0.028538	-0.111404	-0.167635	0.035796	0.204603	0.552494	-0.012882	0.507278	0.094066	0.09322	-0.014708	0.059093	0.026428	0.345098	0.026455	-0.184391	-0.036331	-0.151762	-0.10104	0.102515
0.0237	-0.250866	-0.087178	-0.139424	-0.020469	-0.076807	0.128494	0.080935	0.042793	0.006238	-0.128146	-0.322286	0.082004	-0.037972	-0.061549	0.142001	-0.217984	-0.30037	-0.690274	-0.104125	-0.193608	-0.082964		0.0237	-0.106265	0.187873			0.0237	0.243695	0.04566	-0.151738	-0.171806	0.061313	0.226166	0.604884	-0.043342	0.556965	0.083706	0.127446	-0.014645	0.063277	0.000612	0.355621	0.006205	-0.199772	-0.046294	-0.134467	-0.116985	0.09302
0.02372	-0.22659	-0.10644	-0.141854	-0.029941	-0.080931	0.082349	0.089859	0.042438	0.033452	-0.102352	-0.345961	0.071782	-0.055484	-0.054755	0.071719	-0.210592	-0.326511	-0.696059	-0.124068	-0.212703	-0.094503		0.02372	-0.115102	0.184575			0.02372	0.217908	0.05604	-0.188309	-0.179916	0.083367	0.236416	0.639038	-0.080414	0.59944	0.076106	0.15883	-0.01924	0.061986	-0.028148	0.359564	-0.013136	-0.216352	-0.05453	-0.127858	-0.130131	0.07622
0.02374	-0.200612	-0.1241	-0.141185	-0.040744	-0.082714	0.03732	0.098605	0.044066	0.061027	-0.079106	-0.367387	0.058508	-0.070687	-0.047951	-0.001097	-0.196951	-0.34071	-0.700379	-0.142261	-0.221223	-0.106481		0.02374	-0.122098	0.182437			0.02374	0.192153	0.062069	-0.218449	-0.190797	0.098491	0.239572	0.647643	-0.121863	0.629932	0.06951	0.182884	-0.027105	0.057891	-0.056998	0.355118	-0.0303	-0.230277	-0.062041	-0.128221	-0.139657	0.053682
0.02376	-0.175339	-0.140836	-0.136355	-0.05423	-0.08544	-0.008278	0.102885	0.046196	0.086173	-0.057757	-0.382512	0.043185	-0.084108	-0.043038	-0.073182	-0.177894	-0.342217	-0.697726	-0.159652	-0.214974	-0.11905		0.02376	-0.12734	0.179771			0.02376	0.169786	0.066306	-0.240061	-0.203219	0.103362	0.237053	0.63004	-0.160421	0.646703	0.064081	0.198009	-0.036664	0.053883	-0.084245	0.341153	-0.042573	-0.237564	-0.070117	-0.129865	-0.145777	0.029811
0.02378	-0.151875	-0.156229	-0.126766	-0.068811	-0.08888	-0.055748	0.104506	0.046241	0.103778	-0.037373	-0.388959	0.027602	-0.096313	-0.040572	-0.140713	-0.157477	-0.329008	-0.680849	-0.175191	-0.19199	-0.134032		0.02378	-0.130412	0.174964			0.02378	0.15295	0.070544	-0.25184	-0.218176	0.098237	0.227081	0.590991	-0.189424	0.651973	0.061221	0.206011	-0.045576	0.053914	-0.109926	0.321011	-0.048291	-0.236294	-0.080907	-0.127038	-0.15051	0.007968
0.0238	-0.129857	-0.169666	-0.11188	-0.081661	-0.090651	-0.105306	0.106976	0.041068	0.109672	-0.019459	-0.38685	0.013238	-0.10825	-0.04023	-0.201757	-0.141553	-0.301322	-0.645354	-0.186812	-0.156619	-0.152334		0.0238	-0.131362	0.167499			0.0238	0.140425	0.076277	-0.252092	-0.237913	0.086233	0.209016	0.533785	-0.207145	0.648569	0.060102	0.207225	-0.050652	0.061891	-0.13501	0.301876	-0.048715	-0.228092	-0.094934	-0.115054	-0.155866	-0.01136
0.02382	-0.109391	-0.180922	-0.091784	-0.090696	-0.089536	-0.1553	0.109033	0.028156	0.102593	-0.006885	-0.378236	0.000121	-0.120479	-0.041525	-0.257533	-0.132577	-0.264614	-0.593198	-0.192857	-0.117821	-0.173033		0.02382	-0.131261	0.158278			0.02382	0.128135	0.084659	-0.238922	-0.263427	0.071055	0.186103	0.460609	-0.215937	0.63948	0.059095	0.199139	-0.05018	0.079092	-0.157914	0.286583	-0.046523	-0.216932	-0.109361	-0.091143	-0.161851	-0.026427
0.02384	-0.09199	-0.19002	-0.06819	-0.094928	-0.086043	-0.198891	0.105369	0.007682	0.084653	-0.000665	-0.364399	-0.011287	-0.132724	-0.0438	-0.309405	-0.129315	-0.227709	-0.527954	-0.194052	-0.084476	-0.194085		0.02384	-0.131059	0.148453			0.02384	0.113003	0.095522	-0.211326	-0.293009	0.055624	0.163332	0.377112	-0.219173	0.628366	0.057023	0.179913	-0.045326	0.102538	-0.174959	0.272138	-0.043456	-0.20638	-0.120692	-0.055977	-0.166801	-0.030962
0.02386	-0.07781	-0.197494	-0.043893	-0.094855	-0.081586	-0.225614	0.091562	-0.017313	0.061397	0.000128	-0.345519	-0.019119	-0.144421	-0.046403	-0.356493	-0.130804	-0.199513	-0.453147	-0.192397	-0.064367	-0.21185		0.02386	-0.130929	0.138591			0.02386	0.095695	0.107343	-0.169622	-0.323214	0.041168	0.144804	0.290123	-0.218469	0.617604	0.052068	0.150526	-0.03854	0.127364	-0.182642	0.2553	-0.041046	-0.197225	-0.127275	-0.012824	-0.169144	-0.019685
0.02388	-0.06418	-0.20465	-0.021181	-0.092056	-0.078133	-0.230474	0.066626	-0.043896	0.038263	-0.003221	-0.32174	-0.021127	-0.154796	-0.048651	-0.397308	-0.136864	-0.186487	-0.37377	-0.189495	-0.062901	-0.220808		0.02388	-0.130802	0.128971			0.02388	0.078831	0.118444	-0.116183	-0.349727	0.027641	0.132208	0.203294	-0.215062	0.607285	0.042695	0.115176	-0.031443	0.150874	-0.177496	0.234364	-0.041894	-0.189283	-0.128847	0.034999	-0.1685	0.005147
0.0239	-0.048258	-0.212454	-0.001518	-0.087298	-0.076479	-0.217949	0.033044	-0.070151	0.018045	-0.009815	-0.293617	-0.015753	-0.162525	-0.049077	-0.431436	-0.147794	-0.188608	-0.293606	-0.188687	-0.078792	-0.21583		0.0239	-0.130408	0.120661			0.0239	0.064038	0.127749	-0.055489	-0.367726	0.016056	0.123029	0.118395	-0.212154	0.596451	0.028942	0.081042	-0.025355	0.172115	-0.156798	0.208728	-0.048428	-0.183627	-0.125289	0.084062	-0.165162	0.035385
0.02392	-0.02895	-0.220378	0.014058	-0.080066	-0.075867	-0.194152	-0.004981	-0.093666	0.00235	-0.01887	-0.262491	-0.003409	-0.166281	-0.046045	-0.459361	-0.164729	-0.198309	-0.215507	-0.193828	-0.104641	-0.195183		0.02392	-0.129062	0.115767			0.02392	0.051877	0.134605	0.007624	-0.374524	0.009169	0.113284	0.038538	-0.212082	0.58452	0.013036	0.054886	-0.022238	0.189492	-0.121078	0.178942	-0.060798	-0.180036	-0.116338	0.129417	-0.159201	0.061823
0.02394	-0.006151	-0.226785	0.024749	-0.070461	-0.075845	-0.162034	-0.041959	-0.11251	-0.007662	-0.029094	-0.229137	0.013402	-0.166218	-0.039202	-0.48177	-0.188135	-0.207342	-0.142087	-0.204044	-0.131604	-0.161141		0.02394	-0.125954	0.115903			0.02394	0.043263	0.138757	0.068953	-0.370115	0.008407	0.101232	-0.031582	-0.213434	0.571022	-0.000259	0.03875	-0.023913	0.201429	-0.074202	0.146234	-0.076781	-0.175858	-0.102633	0.166096	-0.150408	0.077232
0.02396	0.01947	-0.229535	0.030016	-0.060118	-0.075517	-0.124937	-0.070633	-0.127136	-0.011445	-0.038789	-0.192608	0.030704	-0.164172	-0.029739	-0.4986	-0.217759	-0.213386	-0.073892	-0.215461	-0.153523	-0.118721		0.02396	-0.120751	0.120926			0.02396	0.04039	0.140973	0.12513	-0.35289	0.012445	0.085112	-0.088718	-0.213141	0.556045	-0.005993	0.030021	-0.030919	0.207462	-0.021834	0.112213	-0.093181	-0.167938	-0.085656	0.191652	-0.138337	0.078793
0.02398	0.046244	-0.226681	0.029779	-0.050303	-0.0723	-0.087571	-0.086225	-0.139654	-0.009285	-0.04572	-0.152283	0.044513	-0.162061	-0.019355	-0.508258	-0.252754	-0.219386	-0.009753	-0.224728	-0.170218	-0.07342		0.02398	-0.113782	0.129265			0.02398	0.045375	0.142921	0.174995	-0.320536	0.018797	0.060539	-0.132439	-0.206462	0.541297	-0.003028	0.025844	-0.042293	0.207629	0.029924	0.078219	-0.107362	-0.154573	-0.067146	0.205738	-0.12301	0.066535
0.024	0.072781	-0.21797	0.024611	-0.040549	-0.064241	-0.054181	-0.092263	-0.152173	-0.002038	-0.046253	-0.110176	0.052505	-0.161202	-0.009066	-0.507246	-0.288656	-0.229213	0.052658	-0.228003	-0.183143	-0.028771		0.024	-0.105361	0.138936			0.024	0.05725	0.145595	0.219198	-0.276737	0.025932	0.024789	-0.162584	-0.18714	0.52815	0.005632	0.023988	-0.055859	0.202479	0.075876	0.043444	-0.118135	-0.135938	-0.050167	0.209059	-0.105803	0.042269
[truncated: 52 more columns]

## Sheet: Fig 2 H
	Ftl +/+ amplitude wave1		Ftl -/- LT amplitude wave1		Ftl -/- HT amplitude wave1
#15_OG	2.58872	#5_OG	4.47261	#6_OD	0.123584			Ftl +/+ amplitude wave1	Ftl -/- LT amplitude wave1	Ftl -/- HT amplitude wave1
#17_OG	2.62021	#27_OG	1.92978	#6_OG	0.5744		mean	3.03798	3.64831	0.462955
#18_OG	1.80111	#70_OG	4.79888	#10_OD	0.204811		SD	0.909002	1.51673	0.439492
#19_OG	2.5197	#71_OG	5.58193	#10_OG	0.178945
#20_OG	2.60472	#75_OG	3.61313	#83_OG	0.278565
#62_OD	4.56853	#76_OG	6.58413	#84_OD	0.134919
#62_OG	2.60092	#77_OG	6.09295	#98_OD	0.068668
#259_OD	1.51299	#78_OG	2.56265	#98_OG	0.202459
#259_OG	3.40431	#85_OG	5.1367	#150_OD	0.420021
#260_OD	3.53943	#88_OG	4.81223	#150_OG	1.16539
#260_OG	3.95655	#89_OG	3.42796	#1_OD	0.155928
#262_OD	2.23429	#126_OG	4.03426	#1_OG	0.913977
#262_OG	3.32516	#129_OG	4.23755	#54_OG	1.70186
#130_OD	5.0731	#134_OG	3.92058	#65_OD	0.308464
#130_OG	3.32356	#144_OG	2.94345	#65_OG	0.159768
#132_OG	2.60267	#147_OG	2.8239	#79_OD	1.28607
#136_OG	4.50279	#148_OG	1.42514	#79_OG	0.527608
#11_OG	3.08111	#149_OG	3.48756	#80_OD	0.124126
#12_OG	3.04037	#151_OG	2.38302	#80_OG	0.253001
#13_OG	2.66217	#154_OG	3.09632	#95_OD	0.237881
#411_OG	2.2351	#155_OG	3.24338	#95_OG	0.503483
		#2_OG	3.86579	#153_OD	0.206058
		#3_OG	0.971445	#153_OG	0.917978
		#4_OG	1.18246
		#21_OG	1.88958
		#23_OG	3.77419
		#24_OG	2.26694
		#52_OG	4.60664
		#53_OG	4.32664
		#56_OG	2.33513
		#67_OG	5.55897
		#68_OG	4.89174
		#73_OG	3.73691
		#74_OG	4.26861
		#81_OG	1.52269
		#82_OG	6.87207
		#93_OG	5.34081
		#96_OG	6.17241
		#97_OD	3.08141
		#139_OG	2.79452
		#145_OG	2.82838
		#146_OG	1.16037
		#152_OG	2.82145

## Sheet: Fig 2 I, J, K, L
	2f1-f2 DPOAEs (dB SPL)												Noise floor (DB SPL)
	Frequency (Hz)												Frequency (Hz)
	Ftl +/+	5020	5950	7080	8390	9980	11900	14200	16800	20000			Ftl +/+	5020	5950	7080	8390	9980	11900	14200	16800	20000			Ftl +/+	2f1-f2 (dB)
	#15_OG	-16	-7.69	10.9	10.8	29	33.3	20.6	13.7	5.76			#15_OG	-17	-15.3	-15.6	-8.61	-7.67	-2.66	-11.8	-18.7	-14			#15_OG	17.0504
	#17_OG	-13.5	-15.2	-4.7	5.11	13.4	44.7	16.9	12.3	4.77			#17_OG	-20.7	-16.8	-13.6	-14.1	-10.8	-3.42	-11.8	-13.8	-14.2			#17_OG	28.1708
	#18_OG	-22.7	-10.2	7.79	11.6	14.4	40.5	33.5	33.4	20.6			#18_OG	-19.5	-17.7	-13	-17.3	-6.39	-4.06	-12.5	-8.69	-19.1			#18_OG	20.2128
	#19_OG	-13.8	-8.8	-7.2	-3.24	-2.01	16.7	17.3	18.6	3.18			#19_OG	-18.1	-15.3	-17.1	-9.81	-9.45	-5.38	-14.6	-14.5	-16.3			#19_OG	20.7425
	#20_OG	-17.2	-15.6	8.05	4.81	9.29	36	41.3	39	27.5			#20_OG	-21.1	-13.9	-16.5	0.381	-8.71	-4.68	-12.7	-5.18	-14.6			#20_OG	25.842
	#62_OD	-17.4482	-16.2725	-15.9616	-8.18128	16.759	29.6834	25.306	23.2054	16.8627			#62_OD	-16.7019	-16.2495	-14.5494	-16.6487	-8.16216	-5.46236	-14.3831	-13.216	-16.8248			#62_OD	24.4699
	#62_OG	-14.8565	-14.4917	-11.3087	-2.99308	15.6104	36.2981	32.0594	22.4826	15.8331			#62_OG	-17.318	-14.1599	-13.1901	-12.749	-10.3485	-4.75543	-13.5625	-11.8625	-9.69405			#62_OG	23.1434
	#130_OD	-10.6	11.5	13.3	12.2	21.8	40	40.9	30.9	19.9			#130_OD	-22.8	-15.7	-17.2	-10.5	-6.96	-3.14	-17.3	-13.6	-17.5			#130_OD	22.4944
	#130_OG	-29.5	-10.6	-7.14	17.1	25.1	42	39.3	33.7	17			#130_OG	-19.1	-14.9	-13.6	-11	-8.13	0.472	-15.1	-10.2	-14.7			#130_OG	29.8333
	#132_OG	-22.7	-4.44	3.03	6.72	22.5	36.7	19.1	14.7	-0.257			#132_OG	-20.6	-15.4	-12	-13	-9.27	-1.97	-14.6	-13.5	-18			#132_OG	25.1689
	#136_OG	-18.2	-9.66	-5.61	12.8	16.2	33.1	25.5	33.8	7.88			#136_OG	-18.8	-15.5	-15.9	-11.9	-9.97	-4.13	-15	-7.24	-16.9			#136_OG	23.4611
	#11_OG	-31.8	-8.03	9.1	11.6	17.8	50.1	36.3	20.2	13.2			#11_OG	-16.5	-14.2	-13.3	-14.5	-8.42	-2.73	-11.4	-10.9	-16.1			#11_OG	21.5214
	#12_OG	-23.2	1.96	12.4	15.7	16.4	50.2	35.6	29	20.4			#12_OG	-22.7	-17	-13.3	-11.7	-8.05	-3.53	-9.96	-10.5	-13.3			#12_OG	25.9131
	#13_OG	-11.7	-15.2	-8.76	-11.3	15.6	41.8	32.6	24.1	17.9			#13_OG	-19.5	-14.5	-13.7	-12.9	-9.48	-1.73	-16.7	-13.2	-15.7			#13_OG	33.8444
	#259_OD	-19.5545	-17.4046	-19.5545	6.32486	16.5773	39.4307	37.7009	19.5383	20.5753			#259_OD	-18.6969	-14.4057	-11.1893	-12.1074	-12.8191	-7.85815	-17.4408	-15.9059	-14.2335			#259_OD	20.6971
	#259_OG	-13.4234	-8.86559	-7.29521	1.06614	16.9266	38.206	33.897	21.3165	16.4157			#259_OG	-19.9809	-15.7197	-15.815	-14.1596	-8.43187	-4.51419	-14.6832	-15.8229	-12.8582			#259_OG	19.5723
	#260_OD	-11.8036	-1.59044	0.160822	3.4763	8.53954	48.0344	35.9921	22.7743	24.6257			#260_OD	-18.6087	-13.6635	-7.02366	-8.0679	-10.4305	0.487827	-13.2493	-16.2697	-15.5435			#260_OD	25.571
	#260_OG	-16.9789	-11.2845	-5.83889	-17.5134	21.5385	34.2273	29.0474	25.4104	24.0835			#260_OG	-15.0077	-14.3918	-9.63232	-10.0576	-9.46398	-1.43381	-12.4226	-14.259	-17.3222			#260_OG	15.6967
	#262_OD	-14.374	-4.22464	-14.9416	-3.00756	15.7758	35.8237	33.0359	23.7815	19.2165			#262_OD	-5.52593	-7.0275	-10.8673	-10.5288	-8.8327	-3.33063	-16.9074	-12.7145	-15.0944			#262_OD	27.4589
	#262_OG	-15.8742	-9.04402	3.12983	8.55315	17.4618	49.5899	40.2146	18.7948	24.6428			#262_OG	-16.7963	-16.5716	-14.0763	-10.1347	-6.86927	-2.19189	-14.14	-20.7378	-14.551			#262_OG	20.3333
	#411_OG	-14.6491	-14.3006	0.0809708	-11.6053	-4.98237	16.5525	25.3165	23.2268	10.9515			#411_OG	-21.4711	-21.3826	-14.3086	-15.0276	-6.87816	-3.29654	-13.9654	-14.886	-11.6466			#411_OG	23.5233
	Mean	-17.6125	-9.02088	-1.92233	3.33428	15.4136	37.7593	31.0224	23.9967	15.7638			Mean	-18.4051	-15.2272	-13.593	-11.6391	-8.83506	-3.30063	-14.0102	-13.1278	-15.1509			Mean	23.5582
	SD	5.61097	6.90454	9.767	9.71902	7.85329	9.14664	7.85649	7.10793	7.73615			SD	3.60512	2.53672	2.49993	3.6854	1.54431	1.93508	2.02459	3.60995	2.20413			SD	4.26102
	2f1-f2 DPOAEs (dB SPL)												Noise floor (DB SPL)
	Frequency (Hz)												Frequency (Hz)
	Ftl -/- LT	5020	5950	7080	8390	9980	11900	14200	16800	20000			Ftl -/- LT	5020	5950	7080	8390	9980	11900	14200	16800	20000			Ftl -/- LT	2f1-f2 (dB)
	#5_OG	-30.6	-21.3	-16.5	-4.92	22.4	34.6	25.5	21.5	7.04			#5_OG	-21.3	-14.9	-12.2	-16.8	-9.08	-5.82	-10.4	-14.3	-15.5			#5_OG	17.5578
	#27_OG	-21.5	-37.4	-4.23	11.8	28.5	33	19.3	9.26	4.09			#27_OG	-20	-18.8	-13.7	-12.7	-10.3	-7.38	-10.7	-18.5	-15.6			#27_OG	18.9444
	#70_OG	-20.2785	-17.5649	-14.247	-11.8288	10.2447	17.0912	17.8493	23.8568	13.4298			#70_OG	-21.2098	-14.4868	-12.2923	-11.4567	-12.9902	-2.23412	-15.3234	-12.8044	-15.0726			#70_OG	15.1581
	#71_OG	-14.9498	-21.6686	-12.2871	-11.6819	16.1569	17.6228	11.965	23.0267	5.05094			#71_OG	-18.6029	-17.5247	-12.5396	-14.4633	-10.311	-5.17269	-14.5533	-12.6836	-18.0032			#71_OG	15.2321
	#75_OG	-28.0058	-25.674	-21.0642	-5.98799	18.1464	28.2844	15.3747	21.2751	9.01782			#75_OG	-20.502	-13.5388	-15.5186	-11.9489	-8.68945	-5.86404	-13.3904	-11.8176	-13.7359			#75_OG	14.0414
	#76_OG	-15.6585	-10.8277	-8.47942	19.9394	31.8342	40.6676	32.4638	26.1954	17.9909			#76_OG	-15.3929	-15.4342	-13.8068	-11.0294	-7.67429	-2.03204	-15.9032	-16.9871	-18.0541			#76_OG	27.8266
	#77_OG	-21.5602	-12.8028	7.95678	11.6705	30.3274	37.4943	22.4908	26.0715	8.5741			#77_OG	-18.216	-17.2738	-14.2365	-12.1285	-9.92772	-3.66441	-14.3975	-14.3719	-13.5762			#77_OG	25.335
	#78_OG	-6.60221	-8.51158	-7.12358	13.9367	20.9043	38.4099	36.9542	27.1688	16.0029			#78_OG	-4.02394	-7.06498	-9.33552	-11.657	-7.14892	-4.7925	-11.2098	-12.3182	-14.9522			#78_OG	23.7381
	#85_OG	-20.8125	-9.9602	1.07662	9.61532	23.6144	46.1521	28.6128	27.9133	17.5639			#85_OG	-17.6062	-21.2916	-17.6468	-15.2894	-10.7324	-3.48805	-10.9018	-15.3403	-15.9445			#85_OG	28.0019
	#88_OG	-19.2018	-9.52833	-9.63661	-3.42479	18.2828	33.1105	29.6661	18.284	20.7192			#88_OG	-21.7869	-16.5853	-12.7	-11.9508	-11.5948	-6.71825	-14.7528	-15.5696	-17.4103			#88_OG	23.0378
	#89_OG	-29.3586	-3.59145	-5.81016	14.6	28.2118	39.4072	28.2674	29.5133	16.748			#89_OG	-13.8442	-7.56182	-10.4291	-4.46523	-5.53196	-2.93933	-17.0151	-12.7144	-15.839			#89_OG	23.1475
	#126_OG	-28.1	-16.5	8.01	9.48	19.3	37.7	36.4	34.1	19.7			#126_OG	-18.2	-13.9	-19.4	-10.9	-6.87	-4.96	-11.8	-7.73	-12.1			#126_OG	25.1056
	#129_OG	-19.7	-31.3	-14.5	11	16.7	41.2	30.3	37.5	20.3			#129_OG	-22.1	-14.8	-12.7	-16.9	-7.14	-1.31	-13.4	-16.5	-16.2			#129_OG	23.6167
	#134_OG	-12.5	13.6	17.5	14.9	32.9	50.6	39	37.8	24.9			#134_OG	-19.8	-12.9	-5.3	-10.8	-6.08	-2.56	-14.3	-11.4	-13.5			#134_OG	35.0378
	#144_OG	-34.1	-14.1	-6.82	-8.43	23	31.3	17.3	0.489	-2.44			#144_OG	-20.6	-16.3	-16.3	-14.3	-5.55	-3.63	-11.3	-13	-15.6			#144_OG	13.6421
	#147_OG	-19.3	-14.3	2.76	14.4	20.6	35.3	30	24.7	19.7			#147_OG	-18	-14.2	-14.6	-12.4	-6.68	-2.64	-10.5	-18.1	-13.6			#147_OG	24.9533
	#148_OG	-30.7	-20.7	6.99	16.2	25.1	45.1	33.9	29	16.6			#148_OG	-20.4	-16.3	-11.2	-12.7	-8.64	-0.479	-12.8	-13.8	-15.9			#148_OG	25.9677
	#149_OG	-20.3	-10.9	-6.57	7.34	16.3	34.8	15.3	17.2	-0.612			#149_OG	-19.1	-17.3	-14.8	-11.6	-7.34	1.81	-15.2	-15.3	-17.1			#149_OG	18.7209
	#151_OG	-28.1	-1.91	13	21.8	28.7	37.8	22.2	16.4	-0.39			#151_OG	-16.3	-17.9	-11.3	-10.9	-5.89	-5.87	-14.6	-13.4	-14.5			#151_OG	24.4622
	#154_OG	-15.2	-15.3	-8.98	-0.347	16.5	47.7	37.1	34	23.3			#154_OG	-16.3	-14.6	-14.2	-12.9	-7.81	-1.34	-13	-9.98	-12			#154_OG	24.5448
	#155_OG	-20.2	-14	-16.4	-5.54	16.9	43.8	35.8	26.8	18.5			#155_OG	-21.2	-15.5	-17	-9.79	-9.83	-5.89	-11	-19	-12.3			#155_OG	23.0189
	#2_OG	-23.8	-19.6	-8.69	-0.899	27.5	44.9	38.8	33.9	21.7			#2_OG	-22	-16.9	-12.4	-14.7	-11	-4.05	-15	-10.2	-15.9			#2_OG	26.2179
	#3_OG	-15.9	-9.57	-11.7	-19.6	17.3	25.3	21.6	24.7	16.9			#3_OG	-18.3	-13.5	-13.4	-11.1	-9.83	-3.91	-16	-15.9	-14.9			#3_OG	18.43
	#4_OG	-19.5	-17.7	-13.9	4.38	18	32.8	23.9	20.6	10.4			#4_OG	-16.3	-13.4	-15.5	-12.2	-11.4	-4.62	-16	-12.5	-13.2			#4_OG	19.3444
	#21_OG	-13.9	-4.01	11.9	16.3	25.4	42.1	39.7	27	21.7			#21_OG	-20.8	-14.6	-13.7	-13.6	-8.54	-6.07	-10.8	-15.4	-16.1			#21_OG	31.7556
	#23_OG	-12.4	-7.82	3.79	10.2	26.4	35.3	20.8	12.1	1.71			#23_OG	-15.7	-14	-14.3	-14.4	-8.19	-4.18	-14.1	-14.3	-15			#23_OG	22.6944
	#24_OG	-15.4	-5.54	5.61	-4.25	11.9	48.6	28.8	14.1	18.3			#24_OG	-16.4	-7.72	-16.8	-9.38	-2.74	1.63	-9.48	-11.5	-11.9			#24_OG	20.7122
	#52_OG	-22.7008	-14.1871	-9.30547	2.53279	16.7067	28.3497	21.3977	16.0123	-3.73935			#52_OG	-20.1747	-15.1361	-15.3144	-10.167	-5.93957	4.04871	-13.7939	-13.7622	-12.7724			#52_OG	15.342
	#53_OG	-10.7381	-9.24312	-8.81819	10.558	14.3554	37.3481	39.8826	22.0645	21.7873			#53_OG	-12.4953	-9.22617	-11.3855	-7.83169	-6.76667	-2.65493	-10.7064	-15.7469	-13.8849			#53_OG	23.0994
	#56_OG	-15.7758	-8.84833	-13.3906	-10.2404	23.8723	38.6416	32.7126	22.8812	22.4136			#56_OG	-7.64985	-9.31184	-5.3316	-6.98123	-5.52567	-2.71296	-15.0937	-20.1479	-17.7291			#56_OG	20.3056
	#67_OG	-12.1369	-6.07731	14.1407	18.3627	25.2	42.6905	41.2233	11.7745	19.9965			#67_OG	-11.5727	-9.44721	-6.51406	-3.64161	-7.14371	-0.914885	-14.074	-12.2408	-10.7195			#67_OG	25.7158
	#68_OG	-27.1503	-10.7483	4.34314	8.74474	10.6038	22.3034	18.9302	2.12807	-12.0348			#68_OG	-16.0772	-14.7477	-15.4303	-11.5115	-10.7427	-5.28568	-16.2708	-14.1853	-17.6184			#68_OG	15.4433
	#73_OG	-13.6396	-10.5656	-0.83141	9.71095	28.6953	30.4676	13.5336	21.7122	1.32263			#73_OG	-18.2659	-14.9686	-15.3341	-11.3463	-7.01617	-3.53078	-15.4126	-12.9883	-19.1867			#73_OG	22.0505
	#74_OG	-27.8956	-13.0274	-15.3078	-8.07723	12.1702	24.6976	22.309	28.3657	19.9578			#74_OG	-24.6987	-9.59551	-13.5652	-12.2744	-8.63813	-2.92991	-14.699	-13.0425	-15.6621			#74_OG	17.5886
	#81_OG	-14.6399	-14.5708	-11.6122	4.26236	4.5291	35.2176	37.8734	20.9067	23.1771			#81_OG	-20.9693	-14.548	-13.4892	-11.3802	-7.58318	-4.74253	-16.0767	-13.8911	-13.0034			#81_OG	22.3141
	#82_OG	-7.79449	-11.5563	-13.7766	-7.66904	-0.614048	8.8578	10.4772	26.1229	7.8248			#82_OG	-9.57247	-7.70841	-10.2639	-10.3974	-9.23572	-4.56503	-13.9368	-11.2172	-12.4385			#82_OG	11.2453
	#93_OG	-21.8646	-14.3306	-7.62108	9.78173	19.2669	36.9993	33.2013	22.6142	19.762			#93_OG	-18.7844	-16.4462	-14.0849	-16.0477	-9.39716	-4.24522	-12.7579	-13.1946	-12.9986			#93_OG	23.974
	#96_OG	-9.52365	-4.50049	-16.4714	-4.63348	16.7592	28.844	23.166	19.4505	17.0216			#96_OG	-9.2543	-9.6778	-8.66368	-12.9809	-8.21288	-5.7981	-13.1565	-11.4108	-17.5663			#96_OG	18.5371
	#97_OD	-14.7248	-8.57488	-3.74913	0.234016	6.38398	32.5791	25.5966	23.3835	6.64745			#97_OD	-20.5	-18.9	-13.4	-12.6	-14.4	-4.2	-16.1	-11.6	-16.9			#97_OD	20.9156
	#139_OG	-18.7	-19.4	-6.29	3.34	6.45	35.9	29.7	27.7	15.5			#139_OG	-19.7	-16.9	-12.5	-11.3	-7.67	-3.97	-13.2	-13.9	-14.9			#139_OG	11.9248
	#145_OG	-32	-11.4	-11.5	0.793	10.8	21	9.35	7.62	-3.65			#145_OG	-20.2	-18.8	-15.9	-13	-7.2	-4.11	-10.4	-13.5	-13.2			#145_OG	16.9722
	#146_OG	-26.9	-16.7	-17.6	2.2	3.84	33.7	29.9	23.5	2.73			#146_OG	-19	-15.5	-17.1	-16	-7.4	-2.78	-12.3	-13.4	-14.6			#146_OG	19.0173
	#152_OG	-15.7	-15.6	-8.18	7.26	10.7	35.6	15	22.9	-0.504			#152_OG	-20.5	-18.5	-13.8	-13.4	-7.27	-4.41	-11.4	-15	-15.4			#152_OG	21.8195
	Mean	-19.7561	-12.9723	-5.44918	4.13517	18.6242	34.7287	26.5953	22.4091	12.2025			Mean	-17.7535	-14.365	-13.2414	-11.9377	-8.31749	-3.51106	-13.4234	-13.8289	-14.9318			Mean	21.3142
	SD	6.93639	8.1659	9.73122	9.96524	8.09935	8.85077	8.98764	8.28877	9.50068			SD	4.24806	3.49614	3.03964	2.75173	2.21316	2.29594	2.03843	2.46526	1.9879			SD	5.07166
		2f1-f2 DPOAEs (dB SPL)											Noise floor (DB SPL)
		Frequency (Hz)											Frequency (Hz)
	Ftl -/- HT	5020	5950	7080	8390	9980	11900	14200	16800	20000			Ftl -/- HT	5020	5950	7080	8390	9980	11900	14200	16800	20000			Ftl -/- HT	2f1-f2 (dB)
	#6_OD	-5.65	-15.7	-27	-16.6	-5.56	-6.64	-10.1	-11.3	-10.6			#6_OD	-4.3	-12.3	-16	-8.84	-5.56	-2.24	-14.6	-14.4	-16.4			#6_OD	-1.61222
	#6_OG	-19.3	-16.5	-16.8	-13.8	-5.24	-8.07	-12.1	-14.7	-8.84			#6_OG	-21.9	-14.5	-14.9	-13.5	-7.71	0.871	-12.1	-14.5	-15.2			#6_OG	-0.212333
	#10_OD	-14.9	-12.2	-11.9	-18.6	-4.1	-0.5	-30.1	-20.4	-15			#10_OD	-21	-14.2	-16.7	-14.6	-6.6	-0.2	-13.4	-15.2	-13.4			#10_OD	-1.37778
	#10_OG	-15.8	-16.3	-9.5	-6.5	-14.7	-2.9	-23.8	-9.8	-14.8			#10_OG	-19.4	-13.9	-13.3	-14.5	-8.1	-2.9	-13.8	-12.6	-12.7			#10_OG	-0.322222
	#83_OG	-17.2645	-18.0296	-18.0211	-14.858	-9.76864	-4.86881	-2.40154	-4.62207	-17.5532			#83_OG	-20.722	-14.9943	-14.5497	-14.9942	-7.80417	-0.631567	-17.7374	-14.8294	-14.7774			#83_OG	1.51699
	#84_OD	-15.1369	-9.60928	-8.32281	-9.64493	-4.51373	0.19833	0.823587	-5.34981	-14.8785			#84_OD	-9.56193	-8.5358	-9.56219	-14.3772	-9.42222	-6.15304	-13.4318	-14.356	-12.726			#84_OD	3.52135
	#98_OD	-9.95038	-5.88005	-11.0743	-6.95163	-8.96997	-6.1059	-2.08521	-11.4596	-9.53823			#98_OD	-8.62028	-9.69092	-10.0045	-10.2196	-8.20594	-5.37574	-13.6765	-14.3342	-15.1123			#98_OD	2.58053
	#98_OG	-3.06591	-12.7833	-7.68621	-17.5333	-12.3827	1.13418	-4.9107	-3.39466	-26.2984			#98_OG	-5.72519	-4.84284	-13.6222	-11.8265	-6.3908	-0.786358	-19.5507	-12.9789	-13.6017			#98_OG	0.267135
	#150_OD	-8.8	-4.16	-11	-12.7	11.4	2.57	-10	-3.72	-20.1			#150_OD	-9.99	-4.5	-7.1	-6.17	3.86	6.43	-10.2	-14.7	-13.6			#150_OD	-0.06
	#150_OG	-29.7	-20	-23.5	-9.17	-3.48	-0.822	-14.4	-11.3	-12.3			#150_OG	-19	-15.2	-13.1	-12.2	-7.31	-4.57	-12.6	-14.7	-15.6			#150_OG	-1.15467
	#1_OD	-19.7	-16.2	-27.7	-5.54	-3.8	3.98	-6.07	-20.9	-12.1			#1_OD	-19.1	-15	-14.1	-5.98	-4.72	0.296	-8.8	-14.1	-11.2			#1_OD	-1.70289
	#1_OG	-12.4181	-20.9226	-14.2838	-14.0194	-2.30714	-2.65178	-13.8235	-27.6677	-13.5771			#1_OG	-18.2294	-16.2082	-11.5544	-11.8498	-7.74548	3.11925	-12.6838	-18.3967	-17.1663			#1_OG	-1.21736
	#54_OG	-19.952	-5.02732	-19.929	-12.3067	-8.69849	8.02977	16.6177	-13.1533	-17.9698			#54_OG	-19.2201	-13.6861	-18.3456	-10.7784	-5.95439	-1.62638	-11.8182	-14.3907	-15.2182			#54_OG	4.29431
	#65_OD	-16.8163	-23.2932	-16.0252	-7.95387	-15.567	5.10922	4.07892	-16.9876	-16.9242			#65_OD	-16.5071	-15.0964	-12.4547	-10.1156	-7.15766	-3.54242	-14.8186	-13.833	-15.1249			#65_OD	0.474581
	#65_OG	-17.1588	-22.6162	-4.57596	-9.04997	-5.16791	-10.4227	6.02972	-12.8409	-18.4229			#65_OG	-16.1444	-12.962	-12.9677	-12.249	-11.7506	-5.48971	-13.945	-18.6979	-14.5673			#65_OG	2.72754
	#79_OD	-4.24049	-9.56659	-25.2763	-4.57814	-5.32788	-12.161	-7.37603	0.891413	-2.87095			#79_OD	-8.29125	-9.41013	-14.735	-10.098	-9.1829	-4.57251	-16.5923	-12.5897	-14.7924			#79_OD	3.30647
	#79_OG	-19.4591	-5.13183	-5.5045	-20.2767	-3.18614	4.6705	23.0379	3.22038	8.05261			#79_OG	-10.4789	-9.37907	-10.6668	-12.5793	-5.99276	8.62565	-10.0921	-12.8427	-17.4633			#79_OG	7.36584
	#80_OD	-6.5	-9.2	-16.3	-10	-13	1.9	-10.2	-3.5	-14.6			#80_OD	-8.7	-6.3	-5.9	-12.1	-6.6	-0.7	-15.2	-14.2	-14.4			#80_OD	0.3
	#80_OG	-15.508	-8.56455	-9.32641	-4.86021	-4.6218	5.83729	-2.49681	-10.8692	-24.3905			#80_OG	-5	-8.3	-11	-7.4	-9.1	-2.2	-17.6	-12.4	-14.1			#80_OG	1.36664
	#95_OD	-18.4094	-19.7836	-10.6898	-14.7709	-13.3719	4.01317	-1.04405	-11.7682	-4.71363			#95_OD	-16.9769	-17.2811	-12.5352	-10.5336	-6.35776	-3.16445	-15.1034	-13.5281	-14.6152			#95_OD	2.17305
	#95_OG	-25.0179	-12.0143	-4.82602	-14.4331	-11.6618	6.60323	11.7977	2.93788	11.0576			#95_OG	-22.7322	-16.3488	-19.273	-12.2027	-8.72022	-4.91897	-12.2035	-15.3381	-16.631			#95_OG	10.3124
	#153_OD	-19.2717	-16.2386	-16.8635	-12.9149	-15.306	-2.74397	-14.1653	-5.39309	-13.9014			#153_OD	-17.9281	-15.8329	-11.9032	-13.0205	-7.22553	-2.8758	-16.5225	-11.319	-17.7967			#153_OD	-0.2638
	#153_OG	-17.8283	-14.4995	-7.85922	-10.1804	2.99858	20.1013	7.83925	5.93599	-20.1319			#153_OG	-16.2297	-17.6727	-16.3213	-10.9633	-6.13089	10.535	-17.0692	-13.3076	-18.2262			#153_OG	7.97352
	Mean	-15.2977	-13.6618	-14.0854	-11.6192	-6.79706	0.272213	-4.12384	-8.96263	-12.6261			Mean	-14.5982	-12.4409	-13.0694	-11.3521	-6.95136	-0.959567	-14.0672	-14.241	-14.9747			Mean	1.75031
	SD	6.53573	5.79265	7.00886	4.47457	6.29489	7.02766	12.2972	8.32456	8.89064			SD	5.92157	3.97622	3.244	2.50667	2.81422	4.43288	2.66882	1.68716	1.74572			SD	3.22843

## Sheet: Fig 5
	Ftl +/+_172_1	Ftl +/+_173_B_OD	Ftl +/+_173_2_OG	Ftl +/+_181_2	Ftl +/+_182_1_OD	Ftl +/+_182_2_OG	Ftl +/+_183_1	ALL	SD							IHC	OHC
% IHC_normal	1	0.95833331	0.99202126	1	0.99159664	1	0.98713827	0.99130434	0.0019862279
% IHC_altered	0	0.041666668	0.0079787234	0	0	0	0.012861736	0.0077803205	0.0018796498					Ftl+/+	total	1370	4581
% IHC_missing	0	0	0	0	0.0084033618	0	0	0.00091533182	0.00064694107					Ftl+/+	normal	1347	4555
														Ftl+/+	altered	22	25
% OHC_normal	0.99589151	0.97838348	0.97361112	0.99904668	0.99338841	1	0.99501991	0.98874575	0.0012836666					Ftl+/+	missing	1	1
% OHC_altered	0	0.015037594	0.022222223	0	0	0	0	0.0071079521	0.0010222918
% OHC_missing	0.0041084634	0.0065789474	0.0041666669	0.00095328887	0.0066115703	0	0.0049800798	0.0041463054	0.00078195188					Ftl-/- LT	total	773	2599
														Ftl-/- LT	normal	753	2555
														Ftl-/- LT	altered	11	30
														Ftl-/- LT	missing	9	14
	Ftl -/- LT_3w_A02_OG	Ftl -/- LT_3w_KO42_OD	Ftl -/- LT_3w_248_OD	Ftl -/- LT_3w_290G	Ftl -/- LT_70	Ftl -/- LT_163	Ftl -/- LT_164D	Ftl -/- LT_249G	ALL	SD
% IHC_normal	1	0.9439528	0.91923076	0.98371333	0.90625	1	0.99640286	1	0.96856159	0.0036212858				Ftl-/- HT	total	1323	4359
% IHC_altered	0	0.053097345	0.07692308	0.0097719869	0.09375	0	0.0035971224	0	0.029715762	0.0035238045				Ftl-/- HT	normal	1273	4264
% IHC_missing	0	0.0029498525	0.0038461538	0.0065146578	0	0	0	0	0.0017226529	0.00086058426				Ftl-/- HT	altered	44	63
														Ftl-/- HT	missing	6	32
% OHC_normal	0.98492461	0.91560102	0.94959676	0.99214917	0.90446651	0.9948498	0.9881376	0.98389095	0.96435899	0.0020991676
% OHC_altered	0.0070351758	0.081841432	0.049395163	0	0.084367245	0	0.0059311981	0.016109046	0.030512821	0.0019474437
% OHC_missing	0.0080402009	0.0025575447	0.0010080645	0.0078508342	0.011166253	0.0051502148	0.0059311981	0	0.0051282053	0.00080875866
	Ftl -/- HT_3w_TV4	Ftl -/- HT_3w_TV7	Ftl -/- HT_3w_72_OD	Ftl -/- HT_3w_72_OG	Ftl -/- HT_3w_292_OD	Ftl -/- HT_3w_292_OG	ALL	SD
% IHC_normal	0.88770056	0.80465114	0.096385539	0.69047618	0.61870503	0.17314488	0.63151205	0.012159063
% IHC_altered	0.096256681	0.18604651	0.86746991	0.30158731	0.3561151	0.81272084	0.35260484	0.012042773
% IHC_missing	0.01604278	0.0093023255	0.036144577	0.0079365084	0.025179856	0.014134276	0.015883101	0.003151292
% OHC_normal	0.14700194	0.07562349	0	0.9671458	0.97995991	0.35234216	0.39452371	0.0067868596
% OHC_altered	0.57350099	0.75462592	0.47511312	0	0.016032064	0.3604888	0.40705746	0.0068220971
% OHC_missing	0.27949709	0.1697506	0.52488691	0.02258727	0.0040080161	0.28716904	0.19841883	0.0055379486
	Ftl +/+_172_1	Ftl +/+_173_B_OD	Ftl +/+_173_2_OG	Ftl +/+_181_2	Ftl +/+_182_1_OD	Ftl +/+_182_2_OG	Ftl +/+_183_1
Total IHC	414	240	376	328	238	278	311
IHC normal	414	230	373	328	236	278	307
IHC altered	0	10	3	0	0	0	4
IHC missing	0	0	0	0	2	0	0
Total OHC	1217	1064	1440	1049	605	374	1004
OHC normal	1212	1041	1402	1048	601	374	999
OHC altered	0	16	32	0	0	0	0
OHC missing	5	7	6	1	4	0	5
	Ftl -/- LT_3w_A02_OG	Ftl -/- LT_3w_KO42_OD	Ftl -/- LT_3w_248_OD	Ftl -/- LT_3w_290G	Ftl -/- LT_70	Ftl -/- LT_163	Ftl -/- LT_164D	Ftl -/- LT_249G
Total IHC	265	339	260	307	288	312	278	273
IHC normal	265	320	239	302	261	312	277	273
IHC altered	0	18	20	3	27	0	1	0
IHC missing	0	1	1	2	0	0	0	0
Total OHC	995	1173	992	1019	806	1165	843	807
OHC normal	980	1074	942	1011	729	1159	833	794
OHC altered	7	96	49	0	68	0	5	13
OHC missing	8	3	1	8	9	6	5	0
	Ftl -/- HT_3w_TV4	Ftl -/- HT_3w_TV7	Ftl -/- HT_3w_72_OD	Ftl -/- HT_3w_72_OG	Ftl -/- HT_3w_292_OD	Ftl -/- HT_3w_292_OG
Total IHC	374	374	83	126	278	283
IHC normal	332	332	8	87	172	49
IHC altered	36	36	72	38	99	230
IHC missing	6	6	3	1	7	4
Total OHC	1034	1034	442	487	998	982
OHC normal	152	152	0	471	978	346
OHC altered	593	593	210	0	16	354
OHC missing	289	289	232	11	4	282

## Sheet: Fig 6 A
Ftl +/+ Calcium current
RN_2022_03_24_001_21_10	RN_2022_03_24_002_21_10	RN_2022_03_24_003_21_10	RN_2022_03_25_001_21_10	RN_2022_03_25_002_21_10	RN_2022_03_25_003_21_10	RN_2022_03_25_004_21_10	RN_2022_03_25_007_21_10	RN_2022_04_04_001_21_10	RN_2022_04_04_002_21_10	RN_2022_04_06_001_21_10	RN_2022_04_08_002_21_10	RN_2022_04_19_001_21_10	RN_2022_04_19_002_20_10	RN_2022_04_19_003_21_10	RN_2022_04_20_001_21_10	RN_2022_04_20_002_21_10	RN_2022_05_23_002_21_10	RN_2022_06_01_001_21_10	RN_2022_06_01_002_21_10
5.04836	-11.9166	5.72486	-5.19251	11.8857	0.167213	-3.71228	-3.57503	10.7296	8.24283	-2.11724	0.663588	1.19494	-0.0841076	-8.48413	-2.9968	2.26327	-0.804604	3.42524	4.73687
2.48388	-10.6657	7.41366	-4.00409	9.3212	7.29772	-7.21499	0.865899	10.8547	8.24283	-4.18133	4.60413	1.00729	-0.209205	-9.4849	-4.06012	5.32813	-2.8687	2.92485	0.1083
-1.26901	-5.34907	5.47467	-3.56625	3.12892	11.9888	-7.21499	6.11995	7.35199	5.80345	-3.6184	4.60413	1.19494	1.22941	-6.48258	-2.55896	6.39146	-5.62082	1.2986	-3.70714
-2.01959	-2.5344	0.158062	-3.37861	-0.0610445	8.36104	-3.89993	9.24737	1.40991	4.42739	-2.68017	0.97633	0.569453	3.23095	0.147534	1.00629	7.14204	-7.93511	-1.32843	-5.4585
2.42133	-3.84791	-4.7207	-3.00332	-0.123593	1.73092	-0.459774	10.7485	-2.90593	2.48839	-2.05469	-2.58892	0.444356	3.35605	5.52669	4.0086	7.14204	-7.68492	-1.20333	-6.89711
7.42519	-5.97455	-4.97089	-2.00255	0.251697	-3.02275	-0.209581	8.55934	-5.84569	-2.01508	-1.55431	-2.46383	-0.681513	2.85566	3.52514	4.19625	3.82698	-6.30885	1.2986	-6.27162
9.98968	-6.85023	0.220613	-1.8149	1.8154	-5.02429	-2.46132	3.24273	-5.53295	-6.45601	-2.61763	1.66436	-1.74483	4.10663	-3.66791	3.94606	1.76288	-7.81001	2.36192	-4.01989
8.17577	-5.912	4.66154	-3.44116	3.25401	-6.27526	-4.02503	-2.19897	-4.40708	-7.39423	-3.24311	6.48058	-0.618965	4.23172	-7.17061	5.19702	2.9513	-7.30963	1.36115	-1.5805
5.04836	-2.09656	4.03606	-3.879	3.94205	-6.52545	-6.15167	-5.13874	-2.78083	-6.45601	-2.49253	7.669	2.25826	1.54215	-2.16675	5.9476	1.70034	-2.55596	2.11173	-0.579731
0.482337	2.65711	0.783544	-1.68981	1.18992	-3.52314	-9.65437	-2.32406	-1.15457	-6.64365	-1.61685	3.85355	2.571	-3.02388	3.90043	4.19625	-3.92901	2.01007	4.48856	-1.5805
-3.52075	2.96985	0.0955147	0.874673	-3.93904	0.479954	-12.5316	0.365513	-0.59164	-7.83207	0.0719494	-1.58815	-0.243675	-7.5899	5.58923	0.756094	-7.9321	3.69887	5.55188	-5.08321
-4.02114	-0.657948	2.09706	0.62448	-7.81703	2.66914	-10.2173	-0.322518	-1.02948	-8.58265	1.13527	-6.09163	-1.24445	-10.905	2.77456	-1.62074	-9.30816	3.13594	2.36192	-7.77278
-3.08292	-4.97378	2.15961	-0.876679	-6.56606	1.91856	-1.83584	-6.32715	0.346585	-7.51933	-1.05392	-7.0924	0.0690665	-11.0926	-0.540497	-3.1219	-6.49349	1.75988	-4.64349	-5.70869
-2.45743	-5.34907	0.971189	-1.8149	-1.62475	-0.520818	5.9827	-14.3959	2.16048	-5.07995	-4.36898	-6.27927	2.25826	-8.77832	-3.48027	-3.74738	0.824659	-0.24167	-10.7107	-2.26853
-2.45743	-2.22165	0.28316	-1.06432	3.56676	-2.89765	7.42131	-16.6476	4.41222	-4.01663	-5.11956	-6.84221	3.19648	-8.71577	-3.54281	-1.49564	6.51655	-1.30499	-12.5246	-1.39286
-0.706081	-0.845593	0.971189	0.374287	6.31888	-4.52391	3.79351	-11.894	4.91261	-4.82975	-3.30566	-6.84221	2.75864	-7.5899	-1.35362	3.25803	7.57987	-2.49341	-7.52071	-2.20599
1.67075	-2.47185	1.59667	1.75035	7.19456	-3.58568	0.916288	-4.63835	1.59755	-4.8923	0.572336	-4.77811	1.32003	-4.21229	0.210082	3.50822	6.01617	-2.7436	-0.140013	-3.20676
2.42133	-5.16142	3.41057	1.24996	3.44166	-2.02198	0.415902	-0.447615	-4.59473	-3.14095	2.51133	-0.712474	0.882194	-0.834687	-0.728142	1.06884	3.20149	-0.929701	4.17582	-3.58205
0.544884	-4.91123	7.7264	-1.12687	-2.31278	0.792696	1.66687	-0.0723255	-10.787	0.549397	3.44956	2.1022	1.13239	1.3545	-1.16598	2.1947	0.199177	2.38536	3.30014	-2.39363
-3.64585	-2.84714	10.5411	-4.00409	-4.50197	6.2344	1.22903	-1.88623	-12.1005	3.73936	3.82485	2.85278	1.38258	2.48037	-0.853239	3.69586	-0.926691	3.07339	0.610567	3.04807
-9.1501	-1.84637	9.85305	-4.44193	-1.12436	10.7379	1.97961	-3.26229	-9.91133	4.67758	5.4511	3.35316	1.25748	4.29427	-3.10498	1.94451	-0.926691	1.19694	-1.39098	8.99016
-11.4644	-4.3483	7.41366	-3.12842	2.62853	9.612	3.29312	-0.25997	-7.22176	3.05133	6.76462	5.10452	-0.243675	4.79466	-5.91965	-0.119581	0.261724	2.07262	-3.20488	10.4288
-9.1501	-6.97532	4.53644	-3.06587	5.75595	3.04443	5.8576	4.11841	-3.46886	0.862139	5.07581	5.66745	-1.99503	2.60547	-6.23239	-0.494871	2.57601	5.57532	-4.2682	9.36545
-4.95937	-6.53749	2.72254	-5.06741	8.32043	-4.02352	5.73251	4.43115	3.53655	1.48762	1.44801	3.97865	-1.49464	-0.521946	-6.67023	-0.494871	2.51346	4.94984	-1.82882	5.55
-0.580986	-3.66026	2.84764	-5.31761	10.0718	-8.527	4.10625	1.86667	11.2925	2.42585	0.697432	-0.086991	0.256712	-1.77291	-8.42158	-2.30877	2.38837	0.634006	1.23605	-1.51795
3.48465	-0.532851	1.22138	-1.56471	10.0092	-7.96406	2.41745	-0.572711	15.0454	1.80036	2.38624	-4.84066	1.63277	0.72902	-9.86019	-6.93734	4.45246	-2.93125	1.23605	-7.52259
6.17423	2.71966	-2.09368	6.50402	7.2571	-4.02352	0.978836	-2.7619	10.9798	0.361752	5.70129	-5.71634	4.1347	2.16763	-7.60845	-8.93889	5.32813	-3.68182	0.0476323	-8.8361
7.23755	6.09727	-6.03422	11.4453	1.9405	-1.0212	0.290806	-2.7619	4.53732	0.611946	5.01326	-4.21518	6.1988	1.6047	-1.79146	-6.7497	5.07794	-1.0548	-0.702947	-5.4585
5.3611	7.22314	-9.16163	10.3195	-3.3761	-0.395721	1.91706	0.302964	-0.341446	0.924687	0.885077	-3.77734	6.51154	-0.647043	-0.290304	-5.31109	3.82698	2.44791	-1.20333	-3.45695
2.35879	4.09572	-8.78634	4.31483	-7.75448	0.479954	2.54254	3.11764	-1.71751	-1.01431	-2.80527	-3.90244	3.88451	0.854116	-3.23007	-3.247	1.1374	2.51045	-2.26665	-6.95966
-0.768628	-1.53362	-7.47283	-2.69058	-9.38074	1.29308	0.85374	2.86744	-1.90515	-4.20427	-3.24311	-4.02753	-0.618965	6.35836	-4.98142	0.505901	-2.80314	0.50891	-2.39175	-8.58591
-3.27056	-8.28884	-6.59715	-7.69444	-5.19	4.23285	-1.46055	2.05432	-1.78006	-6.76875	-0.866275	-4.90321	-5.81047	8.04717	-6.16984	4.63409	-3.11588	-1.68028	-2.5794	-6.39672
-3.8335	-13.7931	-3.90757	-8.44502	-1.12436	9.612	-4.21267	2.86744	-0.403995	-6.58111	2.44878	-6.46692	-9.00043	4.66956	-6.85787	6.01015	0.386822	-0.929701	-3.64272	-2.51873
-2.20724	-14.8564	-1.40565	-5.06741	-0.436334	13.4274	-6.15167	1.86667	0.409134	-2.76566	3.07427	-6.09163	-6.7487	-0.0215596	-4.60614	3.25803	4.13972	2.13517	-3.14233	-1.64305
-2.83272	-12.8549	-1.40565	1.18741	-0.373786	12.0514	-6.7146	-1.19819	-1.02948	1.48762	0.75998	-3.21441	-2.74561	-2.33585	1.77379	0.19316	3.38914	5.13748	0.297825	-1.20521
-7.58639	-8.10119	-3.46974	5.3156	-0.561431	6.54714	-3.58719	-5.88932	-6.53373	3.42662	-0.741178	2.03965	-0.368772	-1.77291	7.34059	-1.12035	-1.55218	7.88961	4.17582	1.04652
-12.4652	-1.84637	-5.34618	6.69166	-0.874172	1.79347	-0.209581	-9.01673	-12.6635	3.36407	1.13527	6.79332	-1.11935	-0.209205	9.77997	-1.37055	-8.18229	7.70196	4.86385	2.48513
-10.8389	3.65788	-6.09676	5.4407	-0.248689	-0.958656	-0.397226	-8.01596	-15.1654	2.98878	3.82485	7.85664	-2.37032	1.85489	12.5321	-0.87016	-12.4356	2.63555	2.79976	2.10984
-3.45821	6.09727	-5.84657	1.62525	0.189149	-2.14707	-3.52464	-3.32484	-12.4758	3.67681	5.01326	7.5439	-2.49541	1.79234	11.719	-1.12035	-12.3105	-3.93202	-0.765496	1.35927
0.232141	5.28414	-5.22109	-2.12764	-0.0610445	-0.771011	-6.46441	1.55393	-6.40863	5.30307	3.01172	6.41803	-0.618965	-0.334301	5.83943	-3.93503	-9.12052	-8.1853	-4.33075	0.983976
-1.8945	1.28105	-3.90757	-3.69135	-1.18691	1.48073	-5.96402	2.61725	0.53423	3.11388	0.259594	5.10452	1.57023	0.103537	1.83634	-4.06012	-4.74214	-6.99688	-4.89368	0.48359
-3.89604	-3.34752	-4.22032	-1.75235	-2.25023	3.29463	-4.96325	1.30374	7.16435	-2.51547	-1.05392	3.72845	1.38258	1.66724	-0.165208	3.94606	-1.30198	-1.80538	-3.14233	-0.454635
-6.33542	-5.78691	-6.40951	0.749577	-0.0610445	2.98189	-4.40032	-2.51171	11.23	-8.08227	-2.30489	2.97787	-0.744062	2.23018	-3.10498	14.3291	2.45091	3.57378	-1.39098	-0.266989
-7.71149	-8.03864	-6.59715	2.93877	4.25479	-0.333173	-2.52387	-4.88854	11.1049	-12.0228	-2.30489	1.9771	-1.55719	1.41705	-4.10575	17.3314	4.82775	6.95138	-0.640399	3.42336
-6.52307	-11.1661	-5.84657	2.31328	7.94514	-5.27449	1.79196	-4.63835	6.53886	-13.8993	-3.05546	0.288299	0.819646	2.98076	-2.54204	12.4526	3.95207	7.70196	1.1735	5.36236
-1.20647	-13.4178	-4.28287	1.50016	9.13355	-9.96561	5.35722	-3.44993	0.909521	-14.3371	-2.17979	-1.15031	3.75941	4.41937	0.147534	4.0086	0.511918	6.26335	3.98817	3.42336
3.98504	-11.729	-1.71839	3.31406	6.75672	-10.5911	5.48231	-2.6368	-3.34376	-12.5232	0.634884	-1.4005	4.19725	4.48192	2.96221	-3.37209	-3.36608	1.32204	3.36269	-1.14267
4.98581	-8.85177	2.03451	4.69012	1.56521	-6.15016	4.0437	-2.44916	-3.7816	-6.8313	1.51056	-0.775022	3.32158	3.66879	1.77379	-6.49951	-6.18075	-1.55518	2.04918	-4.20753
1.23292	-8.53903	3.84841	4.31483	-2.50043	-4.02352	3.35567	-1.69858	-3.21867	0.737042	0.572336	1.72691	2.63355	3.2935	-0.665594	-3.68483	-7.18152	-1.74283	1.86153	-4.83301
-2.83272	-9.28961	3.22293	2.87622	-0.811623	-4.14862	2.48	-0.885453	-5.4704	5.7409	0.697432	4.41648	0.381808	0.72902	-1.79146	1.25648	-7.05642	-2.36831	1.73644	-3.89479
-6.33542	-8.16374	2.22216	2.25074	4.00459	-2.02198	1.72942	-0.00977696	-7.65959	5.55326	3.01172	3.47826	-3.68383	-3.9621	-2.41695	5.00938	-3.55372	-4.18221	-0.577851	-0.579731
-6.52307	-4.16065	1.65922	2.87622	8.82081	0.354858	2.48	2.11686	-7.4094	1.92546	4.88817	-0.274636	-5.93557	-5.46326	-1.60382	7.7615	1.76288	-4.6826	-2.4543	3.8612
-1.39411	0.843211	1.53412	2.56348	8.38297	0.792696	2.2298	4.3686	-5.34531	-2.20273	3.26191	-2.77657	-5.31009	-2.2733	-1.35362	7.8866	5.01539	-3.43163	-2.5794	6.23803
5.54875	4.03317	3.22293	0.0615456	2.62853	0.167213	-1.46055	3.11764	-2.46809	-3.39114	-1.9296	-0.712474	-3.37109	1.22941	-4.66868	6.13525	1.88798	-0.742056	-2.26665	4.29903
12.4916	4.78375	8.10169	-5.6929	-2.68807	-1.45904	-1.83584	3.49293	0.471681	1.80036	-9.1852	9.3578	-0.994255	-0.521946	-7.7961	3.82096	-7.11897	4.57455	1.2986	5.36236
22.4993	3.97062	14.8569	-14.95	-5.4402	-7.27603	5.41976	9.68521	-0.59164	9.80654	-17.7543	23.6814	4.2598	-9.4038	-4.85633	1.19393	-17.0641	11.6425	8.4291	11.5546
33.5078	3.97062	20.6739	-20.0165	-4.81471	-13.9687	15.5526	19.1925	-2.90593	12.3085	-23.884	35.8783	11.015	-16.2841	3.0873	0.881191	-23.3815	16.2085	14.5588	20.0612
38.324	5.65943	23.7388	-19.5161	-0.749076	-15.595	22.7456	25.3848	-2.96847	6.99187	-26.1983	39.6937	13.3918	-14.2826	11.9066	4.32135	-23.5066	17.2718	15.1218	24.94
33.1951	4.7212	22.8005	-16.0759	4.19224	-10.8413	21.8074	24.6342	-0.466542	0.111559	-23.6964	32.4381	11.015	-8.02774	20.2881	8.94992	-19.3159	16.146	11.4314	25.8782
23.4376	3.53279	18.3596	-12.6983	8.07023	-6.02507	15.9904	15.7524	2.41068	-3.01585	-15.1898	22.7431	9.63895	-3.02388	26.8556	13.2658	-13.8742	12.7058	8.5542	23.5639
14.8059	4.59611	14.5442	-7.5068	8.82081	0.229761	9.36031	5.30683	4.85006	-4.57956	-4.30643	14.2366	10.0142	3.04331	29.6703	15.8302	-5.55526	9.14057	8.49165	19.123
8.55106	5.90962	10.7287	-1.50216	10.6347	6.2344	6.29544	-0.697808	6.60141	-4.32937	2.01095	5.35471	10.0142	11.6124	28.9197	17.519	5.14049	5.63787	9.30478	13.6187
3.17191	6.28491	6.91328	3.75189	15.576	9.17416	5.66996	-3.44993	7.91493	-2.26528	3.26191	-2.33873	8.88837	18.7429	25.1668	19.2704	13.7096	1.50968	9.80516	8.30213
-1.51921	5.15904	3.78586	7.62989	19.3289	8.61123	3.73096	-4.13796	9.16589	-0.764117	4.76307	-2.65147	6.69918	19.8688	20.9136	18.5824	18.7135	-1.74283	9.80516	4.61178
-5.5223	3.84553	2.59745	8.38047	19.9544	6.98497	1.29158	-1.82368	11.1674	0.549397	8.32832	1.91455	5.76096	12.8634	18.0989	16.8936	19.2139	-3.18144	9.61752	4.17394
-7.52384	2.28182	4.0986	8.75576	21.8309	8.79888	-0.0219359	-0.134874	13.1064	2.48839	11.0179	3.54081	5.63586	4.41937	16.5977	11.8271	18.6509	-3.36908	8.92949	3.67355
-6.33542	1.3436	5.78741	8.00518	23.2069	13.1147	-0.647419	-1.32329	12.0431	3.73936	12.2689	-0.712474	3.50922	-0.0215596	12.9074	3.00783	19.7768	-2.36831	7.05304	3.11062
-3.95859	1.3436	3.53567	5.94108	22.9567	17.1178	1.16648	-2.19897	8.10257	2.61349	12.2689	-7.15495	0.194163	4.16917	7.52823	-4.87325	20.3397	-4.5575	4.30092	4.86197
-1.83195	0.780663	0.0955147	2.75112	21.393	16.1796	3.66841	-2.57426	1.40991	2.3633	11.5808	-12.8468	-2.05758	13.9893	2.64946	-9.00144	16.4617	-11.1251	1.42369	8.48977
0.0444994	-0.970689	0.345707	0.812125	17.0772	9.612	2.66764	-3.07464	-3.59396	2.61349	12.7067	-14.9735	-4.43441	20.8696	-1.54127	-11.2532	9.14358	-18.9436	1.48624	11.367
0.607431	-4.41084	1.15883	1.50016	7.31965	0.354858	-1.33545	-3.32484	-3.03102	3.98955	16.8974	-11.721	-8.50005	21.8078	-5.66946	-17.5706	-0.176113	-26.5745	2.48701	9.49054
1.17037	-9.79	0.65845	1.12487	-0.0610445	-5.33704	-5.58873	-3.32484	1.34736	3.23897	22.0889	-6.46692	-13.8167	18.868	-10.7359	-28.9543	-8.68268	-32.3915	1.73644	4.79942
0.232141	-14.2309	-1.96858	-2.56548	-2.31278	-6.27526	-6.21421	-3.07464	4.16203	-1.88999	24.3407	-4.02753	-17.5695	13.1761	-17.1158	-39.1497	-17.4394	-37.9583	-1.76627	0.170848
-1.51921	-16.983	-5.09599	-8.31992	-3.31355	-7.08839	-3.33699	-5.45148	3.53655	-8.89539	22.4642	-3.40205	-18.4452	8.35991	-23.1204	-44.091	-25.6333	-44.6509	-7.33307	-5.14576
-2.64508	-17.6085	-7.72302	-13.7616	-2.75062	-10.9038	-0.647419	-11.5812	2.66087	-15.0251	20.0248	-5.46614	-18.1325	5.04485	-24.7467	-45.5296	-33.3267	-52.3444	-14.4636	-10.3998
-2.77017	-16.8579	-9.91221	-20.767	-2.62552	-15.2197	0.603547	-19.4623	-1.40477	-18.3402	15.3337	-11.9712	-18.8831	3.04331	-21.3065	-46.03	-42.834	-60.3506	-23.1578	-16.0292
-4.77172	-17.1707	-11.8512	-27.0219	-7.19155	-18.9726	-0.209581	-28.219	-8.66037	-20.4668	9.70438	-18.5387	-22.1356	-0.334301	-16.8031	-49.5327	-54.0302	-69.4826	-32.1022	-19.1566
-10.4011	-18.6718	-14.7284	-30.0242	-12.5082	-21.7247	-3.58719	-39.4777	-13.5391	-23.7193	3.94994	-21.1032	-27.5773	-5.6509	-13.488	-57.1636	-64.7259	-81.4919	-39.8582	-19.2817
-16.3431	-22.6124	-16.6674	-32.5261	-14.3846	-22.6004	-8.27831	-49.2978	-16.3538	-27.9101	-3.36821	-19.6646	-31.2676	-10.342	-14.1135	-64.9196	-72.2943	-95.5027	-46.5508	-18.2809
-21.347	-29.3676	-17.1053	-34.0898	-14.8224	-23.2884	-12.2814	-56.3032	-18.3553	-31.2877	-10.6238	-19.2893	-33.0815	-11.5304	-20.1181	-68.8601	-76.5476	-103.134	-51.1794	-20.2824
-25.3501	-37.9367	-16.9802	-35.6535	-16.3236	-25.6652	-14.9084	-61.4947	-21.2326	-35.2908	-15.7528	-22.1665	-33.7696	-10.8424	-27.1861	-70.9868	-78.4865	-105.698	-54.7447	-26.4747
-27.9146	-44.6294	-15.7918	-38.3431	-20.0139	-27.8544	-18.9115	-65.3727	-24.1098	-38.7935	-19.3806	-26.4198	-37.2723	-13.2818	-31.0015	-72.1126	-78.1113	-108.012	-59.4358	-32.5419
-31.4798	-48.1946	-13.7902	-43.2844	-23.8919	-28.3548	-23.1648	-67.1866	-26.7994	-42.1085	-22.9458	-32.5495	-40.775	-19.7868	-33.3158	-72.4254	-77.1105	-111.953	-64.94	-38.1087
-33.0435	-49.8209	-13.1022	-49.5392	-30.0842	-28.6675	-26.3548	-70.4391	-31.3654	-47.3626	-28.8254	-38.8669	-41.8383	-27.2926	-37.1312	-74.6146	-77.736	-118.083	-71.9454	-43.3002
-30.7293	-51.4471	-15.1663	-57.5454	-37.6526	-30.7942	-28.2938	-73.6291	-36.9947	-54.3054	-37.6447	-45.5596	-43.4645	-29.732	-42.5729	-76.8663	-83.2402	-123.337	-77.8875	-48.7419
-29.6659	-55.1375	-18.2937	-65.6141	-44.7831	-31.6699	-28.7316	-79.321	-37.4951	-57.7456	-46.5891	-53.253	-46.5919	-31.8586	-43.6988	-77.4293	-92.3097	-127.465	-82.9539	-53.7458
-33.8567	-60.5792	-20.2952	-69.1794	-48.8487	-31.5448	-28.1061	-86.514	-34.6805	-58.1834	-52.4686	-58.7573	-52.1587	-37.0501	-41.0092	-78.6177	-98.8147	-132.844	-86.4566	-59.1875
-41.425	-67.9599	-23.235	-68.0535	-48.2858	-31.2946	-28.7941	-92.5812	-32.7415	-59.0591	-55.7837	-60.6963	-61.6661	-41.0532	-38.3822	-82.7459	-101.442	-138.223	-88.1454	-62.0021
-49.4937	-76.9668	-28.9894	-65.7392	-48.2858	-33.6089	-33.7355	-95.0206	-33.3044	-61.8112	-56.5968	-59.6329	-70.9858	-41.2409	-39.4455	-88.3752	-106.321	-142.101	-89.3964	-64.1913
-54.3725	-83.9723	-35.2443	-64.5508	-51.4757	-40.4892	-39.9277	-96.1465	-40.2472	-65.5016	-60.0995	-59.758	-77.5533	-39.3019	-43.5112	-91.7528	-113.076	-148.293	-93.6497	-69.9458
-56.4366	-85.9112	-39.6852	-69.367	-54.7908	-49.9965	-44.2436	-99.0862	-52.0689	-71.1935	-64.9783	-60.9465	-81.3062	-40.0525	-46.2007	-90.6895	-118.267	-154.11	-99.1539	-77.9519
-58.7509	-86.224	-41.7493	-78.2489	-57.7931	-55.0004	-45.1192	-103.34	-63.0148	-76.1973	-69.3566	-60.0708	-81.5564	-43.3675	-46.0756	-87.1242	-121.77	-155.674	-104.846	-84.0191
-60.4397	-86.912	-43.6883	-86.2551	-62.6719	-53.3741	-45.3694	-104.028	-70.8334	-77.5108	-74.3605	-59.4453	-79.2421	-49.2471	-44.5745	-86.3111	-123.834	-154.11	-108.474	-88.2724
-63.3169	-87.2873	-45.1269	-92.1346	-68.4263	-48.1201	-46.5579	-104.153	-71.8967	-76.3224	-82.4918	-61.5719	-75.8645	-52.5621	-42.8231	-89.1883	-123.521	-154.736	-110.538	-93.9018
-68.1331	-88.6008	-46.3779	-94.3864	-70.3653	-42.0529	-46.0575	-107.843	-66.3299	-77.0105	-92.3119	-65.2623	-72.9873	-52.6872	-43.5112	-92.9412	-124.334	-156.55	-113.352	-100.157
-74.2003	-92.041	-47.6914	-92.5099	-70.9282	-40.9896	-44.5563	-112.784	-61.326	-80.0753	-100.318	-68.077	-73.6128	-51.6864	-46.8262	-94.7551	-128.15	-158.051	-115.416	-103.284
-75.3887	-94.2302	-50.1308	-91.3215	-69.8649	-45.3054	-42.805	-117.851	-61.5762	-83.1402	-101.506	-69.7658	-76.4275	-51.8115	-50.1413	-93.5042	-128.275	-160.303	-116.855	-103.096
-74.0127	-94.1676	-51.4443	-94.0111	-67.1753	-48.3077	-41.0536	-121.666	-62.5144	-84.0784	-98.3165	-70.8916	-79.9302	-54.5637	-53.5189	-90.4393	-125.085	-163.68	-118.169	-103.347
-75.8266	-95.4811	-52.7578	-99.5153	-65.1113	-48.0575	-41.554	-124.981	-63.1399	-83.2028	-95.1265	-72.3302	-82.5572	-57.566	-55.5204	-90.3767	-123.209	-164.869	-118.231	-103.909
-79.642	-99.4842	-56.1354	-102.58	-66.112	-47.3695	-45.9324	-127.858	-63.828	-84.0159	-94.8763	-73.1434	-81.7441	-59.9428	-54.4571	-93.0663	-123.959	-164.368	-116.542	-104.097
-84.2706	-103.55	-58.1995	-102.142	-69.5522	-45.3679	-51.3115	-129.735	-64.516	-87.1433	-97.7536	-73.4561	-78.1788	-61.6942	-48.4525	-96.6316	-125.71	-162.68	-115.479	-105.098
-91.7138	-104.3	-56.3856	-102.205	-72.3669	-46.056	-54.0636	-129.422	-65.7044	-89.1448	-102.445	-72.3928	-76.5526	-61.2563	-40.8216	-95.7559	-129.276	-160.053	-118.732	-107.537
-97.5934	-101.361	-54.1964	-102.518	-75.6819	-49.371	-55.3772	-126.482	-66.0797	-88.2692	-108.137	-69.5781	-78.3665	-60.5683	-38.4448	-91.1899	-132.216	-160.365	-123.11	-109.476
-101.722	-99.2966	-56.0103	-104.332	-78.5591	-50.4969	-57.0034	-126.232	-63.6403	-85.2043	-112.953	-67.8893	-80.3055	-61.8193	-40.759	-87.437	-133.216	-163.993	-126.425	-112.103
-103.473	-101.423	-59.9508	-107.334	-80.1228	-48.683	-57.1285	-129.923	-61.5762	-81.8267	-116.205	-68.1395	-81.619	-64.5714	-41.6347	-87.2493	-134.905	-171.124	-128.239	-113.917
-104.661	-105.176	-64.1416	-110.837	-79.5599	-48.9332	-54.2513	-134.238	-63.0774	-81.0136	-116.706	-69.8283	-83.6205	-67.386	-40.1961	-89.1258	-137.032	-176.127	-129.24	-113.917
-105.037	-106.802	-66.2057	-112.463	-78.6217	-51.9981	-50.1231	-137.491	-65.0164	-82.0769	-115.142	-74.3943	-85.2468	-68.4494	-39.8834	-89.7513	-137.282	-177.754	-130.741	-112.729
-105.474	-108.366	-66.7686	-112.088	-76.9329	-55.6884	-47.2459	-138.992	-65.892	-83.3278	-115.205	-79.5233	-87.1232	-67.949	-41.6347	-90.8771	-133.341	-178.629	-131.992	-112.791
-105.975	-112.182	-68.7076	-109.898	-75.4943	-59.6915	-48.059	-142.057	-68.2063	-86.3302	-114.454	-82.2754	-89.7503	-66.01	-43.4486	-94.3173	-128.588	-180.131	-132.242	-113.417
-107.789	-116.372	-72.2729	-106.396	-76.7452	-64.195	-53.1254	-145.872	-74.0859	-90.2707	-113.891	-83.5264	-90.063	-62.3822	-44.637	-97.5698	-123.083	-178.754	-131.241	-115.106
-108.852	-116.748	-75.2126	-103.268	-80.8734	-63.6946	-59.1301	-146.56	-80.7785	-94.2112	-117.269	-82.6507	-90.3132	-59.8177	-46.0756	-96.569	-118.58	-176.19	-131.554	-118.108
-108.477	-113.745	-79.7161	-103.706	-84.1259	-56.439	-62.6953	-143.808	-83.7183	-96.2128	-119.145	-79.148	-89.8754	-59.6301	-46.7637	-92.9412	-115.453	-173.375	-133.18	-122.361
-110.04	-110.993	-83.6566	-105.833	-85.2518	-51.9355	-63.7586	-140.743	-82.5924	-95.0244	-119.771	-78.3349	-87.1232	-62.9451	-44.5119	-88.5003	-115.953	-171.999	-134.932	-126.74
-111.792	-108.992	-85.7833	-105.708	-85.5645	-53.8119	-63.8837	-140.306	-80.2781	-92.0846	-119.771	-82.9009	-84.1209	-68.7621	-43.3861	-83.1837	-120.206	-171.499	-134.619	-127.303
-112.542	-107.991	-86.2837	-104.769	-83.2502	-57.6274	-65.1972	-138.179	-75.7121	-92.0221	-118.895	-88.6553	-82.6823	-72.5776	-46.576	-80.932	-126.461	-171.436	-130.678	-123.237
-110.478	-107.115	-85.7833	-106.771	-78.6217	-58.9409	-67.5115	-138.054	-72.8975	-93.0228	-118.895	-90.4067	-84.4337	-72.0772	-49.2656	-85.1852	-132.403	-168.684	-127.363	-117.42
-108.101	-105.489	-84.9701	-107.897	-74.9313	-59.8791	-68.6374	-143.433	-76.0249	-94.3989	-119.896	-87.2167	-88.7495	-70.7011	-49.4533	-90.3767	-137.782	-164.118	-128.114	-111.54
-108.664	-102.111	-81.9678	-108.272	-76.4325	-62.3185	-66.7609	-150.814	-82.2797	-92.9603	-121.334	-81.4623	-92.69	-68.9498	-49.5784	-95.5683	-138.783	-159.802	-129.928	-110.039
-112.042	-101.861	-80.4041	-110.023	-81.4989	-63.0065	-62.0698	-154.817	-85.2195	-87.3935	-122.71	-78.46	-93.0028	-66.6355	-50.0162	-100.572	-138.533	-157.613	-129.615	-112.416
-113.481	-104.426	-82.218	-112.4	-84.251	-60.3795	-59.9432	-154.191	-83.5307	-81.8267	-122.585	-80.0237	-90.8761	-67.1984	-51.7675	-105.138	-137.595	-159.677	-130.741	-116.794
-112.105	-107.678	-85.0952	-113.151	-83.6881	-56.3764	-62.6328	-150.626	-81.3415	-80.6383	-124.399	-82.7133	-89.2499	-71.0764	-53.7065	-105.889	-135.656	-163.68	-131.867	-119.797
-108.79	-109.992	-85.2203	-112.4	-82.9375	-53.249	-67.0111	-146.936	-80.8411	-82.9526	-128.903	-84.965	-89.7503	-74.3915	-53.3312	-103.387	-135.968	-166.62	-132.867	-121.36
-107.789	-110.43	-84.4072	-112.525	-84.0008	-52.8112	-68.4498	-144.371	-79.6527	-86.9556	-133.594	-86.2785	-89.7503	-74.2664	-49.8911	-100.322	-135.531	-165.869	-131.617	-122.048
-109.853	-109.054	-85.6582	-112.588	-84.6263	-55.876	-67.449	-141.619	-80.6534	-92.2722	-135.845	-82.6507	-89.7503	-71.827	-48.8903	-96.8192	-133.717	-163.18	-129.427	-123.299
-114.044	-107.741	-87.7223	-110.899	-83.1877	-59.8166	-66.0104	-139.993	-84.0936	-95.9	-135.971	-78.8353	-89.5001	-68.0115	-51.705	-91.8154	-132.904	-162.805	-128.364	-126.677
-118.922	-109.555	-88.2227	-109.46	-80.1228	-62.5687	-68.137	-139.43	-86.7832	-96.3379	-134.532	-77.8345	-88.4993	-67.1359	-54.7073	-89.8138	-131.84	-163.618	-128.739	-127.303
-119.61	-110.117	-87.1593	-109.46	-76.9954	-64.5077	-73.7664	-141.994	-89.4727	-94.8993	-132.28	-77.3967	-88.6244	-70.576	-56.5212	-90.3142	-131.715	-163.931	-128.677	-124.425
-120.236	-108.366	-86.4087	-109.21	-74.9313	-66.1965	-79.083	-146.185	-91.8496	-92.4599	-132.343	-78.5225	-89.8754	-74.454	-55.1451	-90.9397	-132.778	-162.93	-126.613	-122.987
-122.362	-107.616	-86.9091	-111.087	-78.8093	-67.9479	-80.2714	-148.562	-91.787	-91.2715	-133.781	-81.3372	-89.1248	-75.0795	-51.3297	-90.4393	-132.403	-160.803	-127.864	-123.487
-124.301	-108.741	-86.9717	-112.901	-84.9391	-68.073	-77.8945	-148.437	-89.848	-91.334	-134.032	-86.4662	-88.0615	-73.766	-49.3907	-93.1289	-131.152	-160.991	-133.243	-124.05
-124.614	-108.366	-88.4728	-111.9	-87.0032	-65.5085	-74.642	-147.811	-88.2218	-90.3958	-132.655	-91.2198	-89.4375	-73.9536	-49.7034	-98.1327	-129.088	-162.429	-135.745	-124.613
-123.551	-106.615	-91.7254	-109.773	-86.0024	-61.3177	-70.7015	-148.562	-88.0967	-89.0823	-132.53	-92.8461	-93.0653	-74.8918	-49.5784	-99.4462	-130.402	-164.306	-134.806	-122.549
-120.111	-105.802	-94.8528	-108.335	-85.5645	-59.2537	-68.2621	-146.873	-85.97	-90.7711	-134.532	-90.5318	-94.0661	-74.8918	-49.8285	-97.132	-133.216	-166.808	-132.617	-122.236
-116.483	-106.74	-97.4173	-108.835	-85.5645	-64.3201	-68.3872	-141.369	-82.1546	-94.7116	-136.596	-85.8407	-87.4985	-74.3289	-51.7675	-94.8177	-134.53	-170.436	-129.74	-123.737
-114.419	-109.304	-99.9817	-109.898	-82.7499	-71.8259	-69.7007	-140.493	-79.7152	-97.0259	-135.845	-82.7758	-80.0553	-74.9544	-55.1451	-92.5034	-132.591	-173.625	-126.988	-124.676
-112.793	-112.932	-99.3563	-108.71	-80.8734	-73.4521	-71.4521	-144.809	-79.5901	-99.8406	-133.093	-80.9619	-78.8043	-77.7691	-58.3977	-92.5034	-130.151	-178.754	-126.3	-122.799
-110.916	-115.559	-95.8535	-106.771	-83.563	-68.8861	-71.5146	-150.376	-80.1531	-102.217	-133.093	-78.46	-85.9974	-81.2092	-58.5853	-94.3798	-130.965	-181.507	-126.988	-119.547
-110.791	-116.06	-93.5393	-106.521	-86.2526	-63.5695	-72.1401	-152.69	-80.2156	-99.0275	-136.909	-77.7094	-94.8792	-80.8339	-56.8339	-97.2571	-132.841	-176.753	-127.801	-118.296
-112.668	-112.807	-95.791	-108.397	-86.6904	-58.8784	-72.8907	-148.312	-79.7152	-94.3989	-137.847	-80.3364	-99.07	-78.5196	-53.3312	-98.7582	-136.656	-169.122	-127.176	-119.109
-112.167	-107.678	-97.6049	-110.711	-86.0649	-56.8768	-70.764	-141.994	-79.9654	-91.2089	-135.908	-82.7133	-99.5703	-76.8308	-51.5173	-97.6949	-142.098	-165.932	-126.425	-120.172
-108.727	-103.925	-97.1045	-111.9	-87.1908	-61.005	-69.6382	-138.742	-83.8434	-88.6444	-134.845	-83.5889	-98.2568	-72.4525	-53.3312	-94.63	-143.599	-163.993	-126.05	-120.109
-107.288	-103.3	-94.9779	-111.024	-90.5684	-65.2583	-74.0791	-138.679	-89.7855	-90.0831	-136.158	-82.5882	-95.3796	-66.3853	-56.8965	-93.7543	-140.097	-163.305	-126.425	-119.547
-108.289	-101.173	-91.7879	-109.335	-92.695	-67.6351	-79.5208	-141.369	-92.35	-93.7109	-137.784	-82.5882	-95.4422	-63.383	-59.2733	-94.8802	-136.156	-165.181	-127.05	-119.421
-110.416	-97.4201	-89.5987	-109.898	-89.8804	-70.7	-80.1463	-145.122	-92.2874	-95.7124	-139.348	-85.8407	-97.3811	-65.0092	-57.9598	-95.9435	-135.343	-166.057	-127.864	-118.859
-113.793	-94.8557	-89.8489	-113.088	-85.0016	-70.3247	-77.4567	-148.374	-91.099	-96.2128	-139.598	-89.7187	-96.3804	-71.1389	-54.8324	-94.8802	-136.156	-166.12	-126.738	-119.171
-118.735	-95.356	-92.0381	-116.654	-80.9985	-63.3818	-75.6428	-149.563	-88.6596	-98.7147	-137.784	-91.7828	-92.8777	-78.332	-54.7699	-93.7543	-137.595	-168.184	-125.487	-120.172
-123.613	-97.858	-95.9161	-118.217	-80.4356	-57.127	-76.7687	-147.499	-84.9067	-102.905	-135.533	-90.7194	-90.5008	-81.9598	-57.2092	-95.193	-135.718	-171.436	-126.738	-121.486
-125.24	-102.299	-99.3563	-117.216	-85.7522	-56.3764	-76.2057	-144.809	-82.655	-105.282	-131.905	-85.5905	-91.0638	-79.9583	-59.0231	-94.9428	-131.778	-170.873	-129.24	-122.486
-125.115	-106.239	-100.294	-115.34	-91.9445	-58.1903	-73.1409	-143.871	-81.9669	-101.717	-127.464	-80.399	-91.7518	-75.2046	-58.4602	-91.1899	-132.341	-168.246	-132.867	-123.925
-125.302	-107.365	-97.9802	-114.402	-94.1337	-57.127	-70.0135	-140.243	-84.3438	-96.5881	-126.213	-76.8337	-90.4383	-75.6424	-54.7073	-90.0015	-137.344	-167.308	-136.245	-124.55
-126.053	-107.178	-93.852	-115.34	-93.6333	-53.5618	-67.9494	-136.365	-87.6588	-94.5865	-130.591	-76.2708	-88.124	-77.8316	-51.2046	-91.0648	-141.285	-169.372	-136.996	-123.987
-125.365	-105.051	-92.3508	-118.28	-95.0093	-52.2482	-68.6374	-134.926	-89.2225	-95.7749	-137.659	-78.2098	-84.4337	-79.2702	-52.393	-91.1273	-141.723	-168.497	-133.368	-121.861
-123.363	-101.924	-94.4775	-118.843	-98.5746	-56.6892	-70.7015	-136.553	-88.7222	-97.714	-141.537	-80.0862	-81.7441	-79.5204	-56.7089	-89.3134	-142.411	-166.245	-128.364	-120.172
-122.05	-102.236	-96.479	-117.154	-99.075	-63.7571	-71.6397	-138.867	-88.6596	-99.2777	-140.349	-80.0237	-80.9935	-80.7088	-59.5235	-87.1242	-145.413	-165.119	-126.425	-116.92
-121.674	-105.864	-96.4165	-113.526	-93.4456	-65.1957	-69.2003	-141.557	-89.7855	-97.9016	-138.035	-78.46	-82.8074	-81.5845	-57.0216	-87.3119	-147.102	-166.37	-128.364	-114.543
-121.299	-110.931	-95.3532	-109.523	-86.0024	-61.1301	-66.0729	-141.369	-90.0982	-94.0862	-136.721	-77.7094	-86.9981	-82.1474	-51.8926	-89.6262	-145.538	-169.497	-130.741	-114.73
-119.548	-112.307	-93.2891	-107.772	-80.1854	-56.6892	-63.6961	-138.867	-90.1608	-91.334	-135.22	-78.2723	-90.5008	-82.4602	-49.078	-92.8787	-144.725	-172.312	-132.43	-115.981
-116.921	-111.306	-89.5987	-109.711	-78.4966	-54.6876	-63.6961	-137.491	-90.3484	-93.4607	-133.469	-81.7125	-92.1271	-83.2733	-49.078	-96.8818	-145.914	-175.502	-134.369	-118.421
-115.545	-109.742	-86.5339	-111.962	-81.0611	-56.5641	-66.886	-139.117	-89.16	-97.5889	-130.716	-84.5272	-93.8784	-82.3351	-52.2679	-100.635	-149.166	-178.129	-132.867	-119.922
-118.172	-107.866	-86.9091	-113.839	-85.3769	-61.5054	-71.327	-143.058	-85.97	-97.9641	-129.528	-84.1519	-95.6923	-79.2077	-57.7722	-102.261	-150.292	-176.44	-130.928	-119.296
-121.987	-106.177	-89.6613	-115.215	-90.4433	-66.0714	-74.8297	-147.874	-84.3438	-95.6499	-130.341	-81.087	-97.3811	-75.8926	-61.0872	-99.759	-146.727	-172.937	-131.054	-116.357
-123.551	-106.302	-95.103	-115.528	-93.8209	-69.6367	-76.9563	-149.813	-84.1561	-94.8367	-135.095	-79.148	-98.2568	-73.2656	-62.2131	-96.8192	-141.16	-169.497	-130.741	-114.605
-121.862	-109.429	-99.9192	-116.153	-94.2587	-70.5123	-77.5193	-146.685	-82.9052	-96.0251	-140.974	-79.2106	-97.3186	-71.2015	-63.8394	-94.9428	-136.907	-166.432	-126.863	-116.169
-121.549	-110.555	-102.546	-114.214	-91.8194	-70.5123	-76.2683	-139.993	-83.4681	-96.9008	-143.914	-82.7758	-96.568	-70.4509	-65.4656	-89.6887	-134.467	-166.558	-122.922	-120.047
-121.174	-107.365	-102.171	-110.399	-88.0039	-70.1996	-72.7656	-133.113	-86.6581	-93.5232	-143.164	-86.4662	-95.3796	-71.3266	-62.776	-85.3729	-132.716	-170.185	-122.985	-121.923
-119.923	-103.8	-99.2937	-107.834	-82.8124	-69.1363	-68.3872	-129.109	-87.221	-88.8321	-140.724	-86.1534	-93.3155	-71.7644	-56.5838	-88.2501	-132.466	-169.185	-127.613	-119.859
-117.984	-104.175	-96.4165	-106.271	-77.9336	-70.012	-67.8243	-129.297	-83.4056	-87.8313	-134.97	-81.775	-88.3742	-71.3266	-49.6409	-93.1914	-134.592	-163.618	-132.993	-116.294
-117.734	-107.303	-95.4157	-107.959	-77.4333	-72.7641	-70.3262	-132.424	-81.2789	-89.395	-129.778	-76.0206	-86.185	-70.7637	-46.2633	-97.3821	-138.783	-161.616	-136.745	-116.794
-120.486	-108.366	-96.1663	-111.962	-79.4974	-73.3896	-72.7656	-133.675	-82.7801	-92.2722	-130.091	-74.9573	-89.8128	-71.6393	-47.827	-103.387	-147.477	-162.242	-137.559	-119.984
-124.802	-107.365	-97.2922	-114.027	-82.312	-70.5123	-72.8907	-131.111	-86.2828	-95.3997	-132.968	-77.3967	-94.6916	-72.5776	-53.4563	-110.392	-156.297	-162.242	-138.184	-120.297
-128.179	-105.051	-96.7292	-111.837	-86.0649	-68.0104	-72.5154	-129.047	-88.8473	-97.2761	-136.596	-80.5241	-98.1317	-73.9536	-57.4594	-110.767	-159.487	-161.866	-139.498	-116.607
-130.744	-104.238	-94.1022	-110.711	-90.068	-65.7587	-74.642	-128.797	-91.7245	-100.904	-141.788	-84.8399	-97.7564	-75.5173	-59.1482	-104.45	-157.422	-164.681	-137.121	-113.479
-132.683	-105.989	-93.2265	-112.65	-93.3205	-63.8197	-77.7694	-131.048	-95.1021	-104.469	-144.602	-90.4067	-92.69	-75.5173	-60.6494	-95.3181	-153.232	-167.683	-132.367	-114.605
-133.058	-108.366	-94.7277	-115.34	-94.4464	-62.0683	-78.0822	-135.99	-95.1021	-101.154	-143.039	-91.7828	-83.4329	-75.5173	-60.4617	-90.8771	-149.291	-170.686	-127.113	-117.733
-129.681	-108.741	-94.7277	-116.403	-93.6958	-61.1927	-74.642	-140.806	-91.3492	-94.8367	-140.286	-90.4067	-76.3649	-75.5799	-57.1467	-90.8771	-147.54	-172.625	-124.986	-120.36
-126.366	-107.49	-93.1014	-119.468	-91.1313	-60.317	-69.5756	-140.994	-89.2851	-91.5217	-139.098	-89.9689	-77.5533	-75.3297	-54.4571	-89.1883	-146.226	-173.813	-126.175	-121.673
-125.24	-108.178	-92.9138	-121.908	-88.6919	-59.8791	-66.0729	-138.679	-91.9747	-90.0205	-138.785	-91.3449	-84.6213	-74.8293	-55.7706	-86.6864	-142.098	-173.313	-126.988	-119.859
-125.678	-111.493	-94.1647	-120.844	-85.9398	-58.5031	-62.6953	-139.242	-95.1646	-90.7711	-137.534	-91.47	-90.063	-73.8911	-57.6471	-84.935	-139.096	-172.062	-125.299	-116.169
-127.179	-115.622	-93.9146	-117.654	-84.0008	-58.9409	-61.632	-141.557	-93.4133	-93.273	-136.784	-88.9055	-91.5016	-76.1428	-56.0208	-85.3729	-138.533	-170.185	-126.738	-114.355
-128.742	-119.187	-92.601	-112.65	-83.8757	-63.0065	-64.1339	-141.682	-90.2859	-96.9634	-136.596	-86.7163	-90.8136	-78.4571	-51.2046	-84.9976	-138.721	-167.308	-131.366	-116.044
-127.116	-119.687	-92.601	-109.46	-86.753	-66.6969	-68.0745	-140.681	-89.9731	-97.714	-133.093	-86.7163	-90.6885	-77.0185	-49.1405	-83.4964	-138.095	-165.869	-135.62	-121.36
-121.925	-114.809	-94.3524	-109.898	-89.5051	-67.8853	-71.3895	-139.743	-92.4751	-95.4622	-128.778	-88.5303	-90.6259	-74.2664	-51.9552	-82.4331	-137.595	-168.059	-134.556	-127.177
-117.984	-108.178	-95.5408	-111.149	-90.0055	-70.0745	-75.205	-140.556	-93.6635	-95.9626	-129.403	-88.4677	-88.9997	-73.3907	-56.8965	-83.7466	-138.095	-169.998	-131.491	-129.867
-117.108	-101.924	-96.4165	-110.086	-90.3808	-72.7015	-76.6436	-140.306	-91.2866	-99.3402	-134.219	-88.2801	-88.1865	-74.9544	-60.2741	-88.8756	-140.785	-168.246	-129.928	-128.116
-117.359	-97.4827	-94.9779	-107.647	-90.5684	-72.639	-74.7671	-138.742	-89.2225	-101.092	-138.91	-88.2175	-88.3117	-77.3938	-61.2123	-98.8833	-143.787	-164.556	-130.115	-123.362
-117.922	-96.8572	-92.2883	-105.332	-89.5051	-72.9517	-69.8884	-136.991	-89.4727	-97.6514	-138.535	-87.2167	-88.812	-79.0826	-60.5243	-107.327	-148.04	-164.619	-129.24	-119.484
-118.61	-99.1089	-91.6003	-106.959	-88.0665	-73.7648	-65.7602	-137.991	-91.9121	-91.0213	-135.971	-86.5913	-88.7495	-78.1444	-59.6486	-111.018	-150.98	-166.745	-128.614	-117.795
-120.361	-101.11	-94.9779	-112.15	-86.5653	-73.8274	-65.2598	-139.305	-95.4148	-84.8916	-136.346	-86.7789	-89.5001	-78.1444	-56.2085	-110.58	-150.73	-168.997	-127.363	-117.17
-122.613	-101.486	-101.108	-116.341	-85.9398	-71.8884	-66.2606	-137.679	-96.1654	-83.2653	-139.098	-87.7171	-92.8151	-78.2069	-52.1428	-106.014	-148.728	-168.246	-126.3	-116.294
-124.364	-100.735	-104.735	-117.842	-87.0032	-66.134	-67.6366	-135.614	-95.2897	-86.3302	-139.035	-87.2167	-95.0043	-77.2687	-48.6401	-100.259	-147.853	-166.307	-127.176	-116.357
-124.99	-103.049	-103.797	-115.34	-86.9406	-59.8791	-67.6992	-136.365	-92.2874	-91.0213	-136.596	-85.0901	-94.0661	-76.1428	-46.3884	-96.2563	-149.854	-165.932	-130.491	-115.356
-124.489	-106.302	-100.67	-111.525	-84.6889	-58.0027	-67.7617	-139.242	-87.9716	-94.3989	-136.221	-81.9627	-91.314	-78.7698	-47.2015	-94.8802	-154.17	-168.309	-132.617	-113.667
-123.551	-106.427	-99.0435	-107.521	-83.563	-58.5656	-69.2003	-140.556	-85.7198	-95.1495	-136.346	-81.2121	-89.9379	-79.6455	-52.5807	-96.2563	-157.86	-170.123	-133.868	-111.853
-124.051	-102.799	-98.418	-106.646	-84.6263	-58.1903	-71.5146	-139.618	-88.8473	-92.6475	-137.034	-83.7766	-92.3773	-73.8911	-61.6502	-97.5073	-158.298	-168.121	-133.743	-111.478
-126.929	-98.8587	-96.479	-111.024	-89.0672	-58.4405	-73.7038	-140.931	-94.7894	-91.1464	-136.721	-85.5905	-95.0669	-67.386	-67.2795	-97.5698	-153.607	-162.93	-130.616	-113.542
-129.806	-99.6093	-94.4149	-115.966	-92.5074	-61.005	-74.8297	-144.246	-99.8558	-92.8352	-136.283	-83.5264	-94.9418	-66.8231	-61.8378	-96.3814	-147.477	-156.425	-126.425	-115.543
-130.118	-103.175	-93.5393	-115.778	-94.1962	-67.5726	-75.0799	-146.248	-101.67	-95.0244	-136.408	-78.5225	-93.0653	-69.7629	-54.0193	-93.4416	-142.724	-152.609	-124.549	-116.482
-128.492	-104.676	-93.6018	-111.399	-92.2572	-71.951	-72.3903	-147.061	-97.9168	-95.9	-138.598	-76.5835	-89.1248	-72.3899	-50.6417	-87.0617	-139.033	-151.608	-125.8	-117.795
-128.054	-105.051	-91.9755	-108.147	-90.8186	-70.9502	-67.6366	-145.81	-90.7237	-97.5263	-141.85	-79.7735	-84.6213	-73.5783	-53.2061	-79.8061	-139.721	-150.733	-129.49	-119.234
-129.243	-106.302	-90.5995	-108.585	-88.817	-68.0104	-64.822	-144.121	-85.4697	-101.467	-143.601	-85.5279	-83.1201	-76.7683	-59.6486	-77.6169	-144.85	-152.547	-132.43	-120.86
-131.119	-108.116	-89.9115	-112.088	-86.5028	-65.8838	-64.5092	-143.621	-87.5337	-102.468	-144.289	-88.6553	-86.3726	-82.7104	-63.5266	-81.6825	-148.791	-160.24	-133.743	-121.611
-133.121	-109.492	-92.5385	-114.152	-86.878	-64.0073	-66.1355	-144.246	-93.6635	-99.4027	-144.164	-87.0916	-90.3132	-86.5258	-62.3382	-85.498	-151.668	-171.499	-133.993	-119.984
-134.81	-110.305	-95.7284	-113.901	-89.0672	-62.3811	-67.8243	-144.559	-92.8503	-93.9611	-143.977	-84.5272	-92.0645	-85.2123	-59.6486	-84.5598	-152.106	-179.693	-132.555	-117.232
-134.872	-110.493	-97.2922	-111.587	-88.4418	-60.2544	-69.5756	-144.246	-86.0326	-88.3943	-145.165	-83.9642	-92.6275	-81.6471	-58.7104	-84.4972	-148.416	-177.941	-128.614	-117.295
-132.933	-109.242	-98.1678	-109.648	-84.814	-58.8158	-71.0768	-143.37	-80.2781	-86.768	-146.666	-85.4654	-91.9394	-79.2702	-58.5228	-87.7497	-142.348	-169.122	-125.862	-121.986
-132.37	-106.302	-98.1053	-109.398	-83.3754	-60.0042	-73.2034	-142.933	-78.9646	-91.0213	-144.79	-88.155	-89.4375	-79.5204	-57.2718	-91.4401	-134.405	-162.68	-124.173	-125.739
-132.433	-103.425	-98.7933	-111.087	-85.7522	-63.3193	-75.1424	-141.744	-80.6534	-98.402	-142.726	-90.5318	-86.9356	-80.7714	-52.0177	-93.5042	-129.588	-160.678	-122.547	-126.74
-131.682	-104.863	-102.484	-112.213	-88.6919	-65.2583	-74.4544	-139.68	-83.2179	-102.718	-142.476	-91.8453	-84.0584	-78.8324	-46.1382	-97.3196	-129.526	-160.803	-120.858	-128.491
-130.994	-109.242	-106.862	-112.963	-90.0055	-67.7602	-72.015	-137.616	-86.2202	-101.905	-141.037	-92.2832	-84.1835	-75.3922	-42.5729	-103.7	-136.156	-160.553	-121.296	-127.428
-130.118	-112.682	-109.114	-113.589	-88.5043	-70.9502	-71.5772	-135.614	-89.3476	-97.9641	-139.536	-90.8445	-88.2491	-73.0154	-43.1984	-107.265	-142.599	-163.18	-124.173	-121.548
-127.241	-115.622	-107.175	-112.65	-84.8765	-73.6398	-73.2034	-134.926	-90.7863	-94.9618	-139.286	-86.9665	-93.253	-71.7644	-49.078	-107.64	-146.914	-168.872	-126.863	-116.92
-122.362	-116.247	-102.484	-110.962	-80.2479	-72.076	-73.266	-135.99	-90.7863	-94.0862	-139.536	-82.9635	-94.9418	-71.827	-54.8324	-103.262	-146.789	-171.874	-129.052	-115.731
-118.172	-113.745	-96.7292	-111.149	-79.4974	-67.0096	-69.8258	-136.49	-91.0364	-94.5865	-140.787	-82.9635	-94.0035	-72.7027	-57.2092	-96.8818	-145.413	-170.185	-130.803	-114.855
-117.171	-110.805	-92.7261	-109.836	-83.4379	-62.8815	-64.947	-138.617	-92.9129	-97.0885	-140.099	-84.4646	-92.1896	-71.7019	-55.2077	-92.3157	-145.413	-164.368	-131.617	-113.917
-116.983	-108.053	-93.7269	-107.084	-86.6904	-60.3795	-62.1949	-141.306	-95.665	-100.591	-138.097	-84.7774	-90.1255	-70.2007	-50.3289	-90.6895	-147.29	-156.925	-132.805	-114.167
-116.295	-107.178	-95.9786	-107.021	-87.0657	-58.6907	-65.3223	-142.245	-95.9152	-101.092	-135.971	-85.8407	-88.3117	-70.8262	-49.5158	-92.4408	-147.477	-151.796	-132.43	-115.356
-118.297	-106.052	-98.2304	-109.961	-86.3777	-57.6274	-70.3887	-143.933	-93.2882	-98.0267	-137.034	-89.2808	-88.7495	-72.8278	-51.017	-94.8177	-141.535	-151.233	-132.742	-115.043
-122.488	-105.864	-99.0435	-113.088	-85.0016	-61.3177	-73.7038	-144.121	-88.1592	-94.3363	-139.911	-93.7218	-91.4391	-74.3289	-53.4563	-94.5049	-133.779	-153.673	-131.429	-112.291
-123.801	-106.552	-99.7941	-113.714	-84.3136	-67.3224	-73.3285	-140.118	-83.9685	-91.7719	-141.225	-97.5372	-91.9394	-75.4548	-51.017	-92.1906	-131.965	-158.989	-131.179	-111.04
-126.115	-106.177	-99.3563	-114.402	-84.5012	-70.6374	-71.1393	-136.177	-81.9669	-92.4599	-141.537	-98.7882	-87.9989	-75.3922	-47.7019	-89.5011	-134.843	-165.181	-135.119	-114.23
-132.245	-105.677	-98.0427	-116.466	-84.3136	-67.8228	-69.2003	-136.302	-83.5307	-96.3379	-137.784	-98.4754	-82.1194	-75.5799	-50.3289	-89.0632	-139.534	-167.496	-140.749	-119.922
-139	-106.052	-95.9786	-116.528	-81.1236	-64.3201	-69.7007	-138.554	-85.5322	-98.4645	-132.718	-96.2862	-78.3665	-77.9567	-55.0826	-91.1273	-143.099	-165.557	-142.75	-124.613
-140.064	-107.553	-94.6651	-112.463	-76.8703	-66.3842	-71.2644	-138.304	-86.4704	-97.3387	-130.216	-91.4075	-78.8043	-79.1451	-57.2718	-91.8154	-141.598	-165.056	-140.623	-125.238
-135.623	-108.178	-94.2898	-106.959	-76.9954	-72.5764	-71.327	-137.741	-86.2828	-96.0251	-129.653	-87.2167	-81.5564	-77.0185	-56.1459	-92.3783	-138.408	-166.62	-136.62	-121.11
-132.433	-105.489	-94.7277	-104.519	-83.5004	-79.2691	-70.6389	-137.553	-86.2202	-95.0244	-130.341	-85.9032	-86.6228	-75.8926	-53.9567	-94.2547	-137.344	-169.059	-132.617	-117.42
-132.433	-103.8	-96.8543	-104.832	-92.2572	-83.9602	-69.2629	-137.553	-86.4704	-91.897	-130.466	-86.5287	-92.5649	-74.3915	-51.3922	-94.4424	-135.531	-169.435	-129.49	-118.859
-131.995	-103.55	-98.5431	-109.023	-97.136	-83.5849	-67.449	-138.241	-86.4704	-89.1448	-131.092	-85.5279	-96.3178	-72.8278	-50.3289	-92.691	-131.778	-163.242	-126.863	-122.236
-130.932	-103.612	-96.9169	-115.34	-96.7607	-79.5818	-67.0111	-137.241	-88.6596	-90.1456	-134.219	-81.4623	-97.6313	-74.3915	-51.705	-91.315	-128.588	-156.362	-124.111	-122.174
-129.868	-104.113	-93.5393	-121.845	-94.1337	-75.7038	-68.3247	-132.8	-93.1005	-93.1479	-136.784	-79.0229	-97.9441	-76.2054	-52.0803	-90.9397	-129.463	-155.737	-124.048	-118.296
-129.931	-106.302	-93.0389	-123.159	-92.5074	-74.6405	-71.327	-129.047	-93.2882	-93.8985	-135.032	-80.8368	-95.5672	-77.8316	-51.2672	-92.8787	-132.153	-157.988	-125.362	-115.356
-129.368	-109.617	-94.9153	-120.031	-91.9445	-73.9525	-73.266	-127.421	-89.7229	-94.7116	-131.154	-81.3997	-90.8761	-76.4556	-52.0803	-95.7559	-133.216	-159.615	-125.362	-115.606
-128.742	-111.869	-96.6041	-114.152	-90.8186	-71.4506	-74.4544	-128.984	-87.6588	-95.7749	-130.779	-79.3357	-86.3101	-75.3922	-55.583	-97.1945	-131.965	-160.991	-124.611	-119.234
-127.554	-109.179	-97.6049	-108.522	-90.4433	-69.3239	-73.5162	-133.863	-88.0967	-94.9618	-132.718	-78.7727	-84.7464	-75.5173	-59.1482	-97.0069	-129.088	-161.804	-124.674	-122.174
-125.678	-103.425	-97.9176	-105.708	-89.8178	-68.3231	-70.2636	-136.678	-91.2241	-93.1479	-137.972	-82.9009	-85.3093	-75.3297	-58.2726	-94.9428	-129.088	-159.177	-124.111	-122.799
-124.301	-100.297	-100.607	-106.646	-89.4425	-66.7594	-65.1972	-137.866	-93.1005	-92.3348	-144.039	-87.8422	-85.9348	-76.3305	-55.7081	-92.691	-131.715	-156.362	-123.235	-119.734
-125.052	-98.6086	-103.484	-108.772	-89.8178	-64.5703	-61.9447	-137.053	-92.9754	-92.9603	-147.229	-92.0955	-85.9974	-78.332	-53.2061	-90.9397	-135.968	-154.924	-123.673	-116.294
-128.054	-98.6711	-101.858	-110.086	-90.756	-62.5062	-61.2567	-134.238	-90.8488	-94.1487	-144.415	-94.5349	-87.436	-80.5212	-52.8309	-90.0015	-136.594	-153.985	-126.613	-114.918
-132.996	-101.924	-95.6659	-111.024	-89.6302	-62.5062	-61.1316	-131.361	-87.6588	-95.8375	-139.411	-94.1596	-88.9371	-80.4586	-55.4579	-89.6262	-134.28	-155.111	-130.053	-117.295
-138.5	-105.864	-90.8497	-112.338	-85.8147	-66.0714	-62.4451	-127.858	-82.5924	-97.6514	-135.345	-89.6561	-88.4993	-75.7675	-56.6463	-90.3142	-131.152	-158.051	-131.116	-121.235
-140.064	-104.863	-90.0366	-112.463	-82.312	-68.5108	-64.947	-125.919	-78.9021	-99.7155	-136.033	-86.5913	-86.5603	-72.0146	-57.0841	-91.5026	-132.216	-161.992	-128.739	-122.924
-137.749	-104.801	-91.0999	-112.588	-82.3746	-67.0096	-65.6976	-127.358	-78.4017	-99.7155	-139.786	-86.5287	-84.1835	-73.7034	-58.2726	-90.9397	-135.843	-165.557	-126.863	-119.734
-135.81	-107.741	-91.7254	-115.715	-82.5622	-64.2575	-66.0104	-131.048	-82.2171	-99.6529	-145.165	-88.9681	-85.1217	-77.0185	-59.5235	-89.1883	-139.283	-165.557	-126.925	-115.856
-135.435	-109.992	-92.3508	-117.342	-81.9367	-62.7563	-68.1996	-135.177	-89.16	-100.779	-148.355	-90.4067	-89.7503	-78.0818	-55.5204	-88.7505	-139.909	-163.055	-127.926	-114.167
-137.186	-109.367	-94.6651	-114.339	-83.9383	-63.0065	-71.1393	-139.18	-95.1021	-103.593	-148.605	-88.4052	-93.253	-76.2054	-48.1397	-90.9397	-137.219	-160.24	-129.74	-113.354
-136.874	-109.054	-92.8512	-110.086	-88.6294	-63.4444	-72.5779	-140.118	-96.2905	-104.344	-146.729	-83.9642	-93.8784	-73.078	-45.3876	-95.0053	-135.218	-157.863	-129.74	-112.666
-134.684	-109.68	-86.4087	-108.335	-93.0703	-63.8822	-73.0783	-137.866	-94.5392	-101.092	-143.414	-82.7133	-92.8151	-71.3266	-50.1413	-97.5698	-134.029	-155.799	-127.676	-114.355
-133.996	-110.493	-85.0327	-109.773	-93.0078	-63.9448	-72.3903	-134.676	-91.9747	-96.463	-140.286	-84.8399	-91.6267	-70.7011	-56.8339	-98.6957	-134.342	-156.425	-126.55	-118.483
-132.745	-111.056	-90.0991	-110.774	-88.3167	-64.2575	-72.2026	-134.551	-92.2874	-94.7116	-137.847	-87.5295	-90.6885	-70.6386	-58.3351	-98.508	-135.218	-160.866	-128.176	-122.611
-128.742	-114.121	-95.8535	-111.9	-81.5614	-63.3818	-71.1393	-135.865	-94.6642	-97.5889	-136.721	-88.155	-90.3132	-69.9505	-55.4579	-98.6331	-137.72	-164.431	-130.366	-124.425
-124.864	-117.248	-96.2914	-114.589	-78.4966	-61.1301	-70.764	-135.364	-94.4766	-101.717	-136.659	-87.6546	-90.5008	-70.7011	-50.3915	-97.3821	-141.723	-161.679	-132.993	-123.362
-121.549	-116.06	-91.0999	-116.966	-78.7468	-60.4421	-69.8884	-134.676	-89.0349	-101.092	-137.91	-85.7781	-93.0653	-73.203	-44.4494	-96.0061	-143.787	-154.861	-137.308	-120.672
-120.986	-113.745	-86.8466	-116.278	-79.7476	-60.5672	-69.8258	-133.113	-84.3438	-95.7124	-140.411	-83.9017	-92.8151	-76.6432	-39.0702	-96.2563	-141.348	-148.231	-140.373	-119.547
-124.552	-111.056	-86.3462	-113.589	-82.7499	-61.005	-71.9525	-133.363	-84.4689	-90.8336	-142.788	-83.7766	-90.3132	-78.5822	-38.0069	-97.8825	-138.095	-145.479	-137.496	-117.795
-130.431	-108.741	-89.5362	-113.151	-86.1275	-62.8189	-72.1401	-137.929	-87.4087	-90.3958	-143.226	-83.2136	-84.5587	-77.8942	-41.322	-98.0076	-137.032	-148.231	-130.928	-115.794
-131.244	-109.304	-92.2883	-113.964	-87.8788	-65.2583	-68.137	-142.557	-86.6581	-91.4591	-141.475	-82.2754	-79.4923	-77.0185	-43.949	-97.5698	-137.97	-154.611	-127.301	-117.295
-125.865	-113.182	-94.1647	-110.649	-88.817	-64.6953	-63.3833	-142.182	-82.0295	-92.585	-137.347	-81.8376	-79.3672	-77.3312	-48.5776	-97.8825	-138.971	-161.429	-126.175	-120.36
-122.8	-115.747	-94.9779	-106.271	-90.1306	-63.4444	-61.1316	-138.742	-78.5268	-98.5271	-133.969	-83.6515	-83.3703	-76.4556	-54.0818	-98.4455	-140.159	-164.931	-125.987	-120.61
-124.677	-113.495	-93.6643	-107.647	-90.9437	-64.195	-62.5077	-136.803	-79.0897	-108.097	-134.845	-84.965	-86.5603	-75.2671	-57.4594	-99.071	-139.784	-165.494	-127.238	-117.92
-128.492	-108.616	-90.3493	-112.901	-92.3823	-67.0096	-64.3216	-136.49	-81.9044	-112.976	-139.286	-84.965	-85.5595	-74.6417	-58.0849	-97.3196	-137.219	-167.558	-130.115	-115.418
-131.745	-104.238	-90.4744	-114.402	-92.8827	-69.7618	-64.5092	-137.804	-85.0944	-109.285	-139.849	-85.4028	-83.558	-73.9536	-57.8347	-92.9412	-133.216	-168.934	-131.929	-116.169
-133.246	-101.673	-93.4767	-112.4	-92.007	-70.4498	-63.2582	-138.179	-85.7198	-102.468	-134.97	-87.4669	-83.6205	-75.142	-58.5853	-87.5621	-130.151	-164.118	-132.993	-119.296
-134.559	-101.861	-95.791	-109.773	-91.8819	-70.5123	-62.4451	-138.241	-85.7198	-97.2136	-129.028	-88.4052	-85.3093	-75.5173	-58.7729	-85.7482	-130.902	-158.551	-132.43	-119.171
-135.748	-104.801	-95.3532	-109.586	-91.7568	-71.388	-63.3833	-139.93	-86.9083	-97.9016	-127.964	-87.7797	-86.3101	-74.5791	-55.8332	-87.9999	-133.592	-157.3	-130.866	-116.607
-135.31	-106.427	-92.9763	-111.399	-90.9437	-72.2637	-66.198	-137.866	-85.5948	-99.778	-130.967	-86.3411	-86.7479	-75.142	-49.6409	-90.4393	-136.782	-158.927	-128.989	-114.543
-134.684	-106.052	-91.5377	-112.525	-90.068	-72.9517	-68.6999	-133.613	-83.4681	-96.0877	-135.095	-83.2762	-86.4977	-77.1436	-45.3876	-91.5652	-138.908	-158.426	-126.488	-114.793
-133.996	-104.551	-91.2875	-113.276	-89.1923	-72.4513	-72.703	-132.862	-82.9677	-89.5201	-139.098	-79.3982	-88.8746	-77.0185	-46.7011	-94.4424	-138.908	-157.3	-125.925	-113.855
-134.622	-102.987	-92.2257	-111.087	-88.1916	-69.2614	-75.2675	-135.052	-84.7816	-87.1433	-140.349	-76.6461	-90.751	-76.5181	-51.3297	-98.508	-137.845	-159.99	-127.363	-110.79
-133.871	-104.863	-93.6018	-105.77	-86.9406	-66.5718	-74.9548	-137.991	-88.5345	-87.5186	-138.66	-78.46	-90.0005	-79.0826	-53.5189	-99.5713	-137.407	-164.243	-131.429	-107.787
-132.245	-108.491	-94.4775	-101.079	-83.3128	-65.3208	-74.2042	-138.992	-91.9747	-86.8306	-137.347	-84.4646	-88.0615	-82.0849	-49.2656	-96.5065	-137.595	-164.306	-135.119	-107.975
-131.932	-108.178	-94.2898	-99.3277	-80.9985	-63.632	-73.5162	-136.428	-91.7245	-90.0205	-137.972	-91.3449	-87.1858	-80.5837	-44.0741	-94.0671	-139.909	-161.303	-135.244	-109.664
-134.622	-103.863	-94.7277	-101.517	-83.6881	-61.693	-72.6405	-133.613	-89.6604	-95.5873	-139.035	-93.8469	-87.3734	-75.4548	-43.261	-93.1289	-142.161	-158.864	-133.493	-112.103
-136.561	-98.9838	-97.042	-105.708	-86.753	-61.5054	-71.8899	-132.675	-88.2218	-98.4645	-139.536	-92.8461	-86.7479	-69.8254	-49.0154	-91.8779	-141.848	-159.74	-129.74	-115.919
-135.373	-96.7321	-100.732	-106.271	-87.8788	-64.5077	-71.8274	-133.988	-87.6588	-96.7757	-138.41	-91.47	-86.9981	-68.1992	-56.1459	-90.752	-139.409	-164.806	-124.298	-117.17
-132.308	-97.7329	-103.047	-106.583	-89.2549	-70.012	-69.9509	-133.988	-89.4727	-93.2105	-138.598	-89.1557	-88.2491	-70.7637	-60.5868	-90.3767	-136.594	-163.993	-122.422	-116.794
-128.993	-100.548	-103.234	-109.023	-91.319	-73.0768	-66.4482	-131.299	-90.5986	-91.3966	-140.224	-84.3395	-89.8754	-73.078	-61.0872	-91.315	-137.532	-156.737	-124.236	-113.98
-123.426	-103.8	-100.732	-111.024	-90.8186	-69.9494	-65.6351	-128.609	-87.5337	-92.2722	-143.914	-81.3372	-88.3742	-71.827	-59.3359	-93.5667	-140.347	-151.358	-125.049	-111.353
-118.672	-105.739	-97.5423	-111.337	-87.8163	-61.6305	-67.3864	-129.547	-83.9685	-93.6483	-147.354	-80.1488	-83.8707	-68.7621	-56.5838	-96.0061	-141.848	-154.11	-123.61	-109.977
-115.92	-106.552	-93.852	-111.024	-89.5051	-54.1872	-68.5748	-133.363	-81.5291	-94.2112	-147.292	-81.8376	-80.0553	-67.0108	-55.7706	-94.63	-137.845	-160.678	-123.423	-110.665
-115.295	-108.741	-92.601	-110.774	-96.1352	-50.7471	-66.3857	-138.929	-80.2156	-93.836	-144.227	-86.4662	-78.429	-68.1992	-56.2085	-91.315	-131.59	-161.303	-125.925	-112.541
-119.36	-110.68	-92.7887	-110.649	-100.639	-51.31	-63.7586	-139.555	-80.2156	-93.0854	-139.098	-91.9704	-81.0561	-71.5768	-55.7706	-87.8123	-130.965	-157.488	-127.551	-114.668
-124.239	-110.993	-92.9763	-111.149	-96.3854	-54.1872	-62.0698	-136.553	-80.9036	-93.8985	-133.218	-95.2229	-88.0615	-74.0162	-56.5212	-87.7497	-136.469	-154.548	-128.051	-115.731
-124.739	-108.866	-93.2891	-112.088	-85.9398	-56.5641	-62.6328	-134.864	-81.9044	-94.6491	-129.716	-94.8476	-94.2537	-73.8911	-57.7722	-93.1914	-142.161	-155.737	-127.176	-116.419
-122.3	-106.677	-93.7895	-111.525	-77.058	-57.1896	-63.3208	-136.177	-82.9677	-95.4622	-131.154	-95.5982	-94.1286	-75.9552	-57.7096	-100.072	-142.286	-160.803	-125.987	-115.856
-121.987	-104.3	-94.54	-110.524	-76.7452	-60.5046	-63.8837	-137.303	-86.0326	-97.151	-135.971	-97.9125	-90.9387	-79.0826	-54.7073	-103.7	-139.221	-166.057	-125.174	-115.981
-123.676	-102.862	-95.0404	-109.961	-83.1877	-67.1347	-64.0088	-136.115	-88.6596	-101.654	-140.787	-98.1627	-88.9371	-80.271	-53.2687	-103.825	-136.782	-166.558	-124.799	-116.419
-124.614	-102.424	-95.4783	-108.522	-88.6294	-71.1378	-64.259	-131.799	-89.848	-106.971	-144.227	-95.5357	-87.6862	-79.8332	-51.8301	-103.7	-136.782	-163.43	-124.986	-118.358
-123.051	-104.988	-95.6659	-107.084	-89.6302	-70.5123	-64.5092	-126.608	-90.7863	-107.847	-144.164	-90.8445	-86.3726	-79.4579	-46.3258	-103.262	-137.97	-161.616	-125.111	-119.922
-118.797	-108.178	-96.2288	-107.897	-87.9414	-67.7602	-65.51	-123.855	-91.7245	-105.532	-140.849	-86.216	-86.0599	-78.332	-41.6973	-102.886	-138.721	-162.304	-125.612	-120.672
-117.546	-108.741	-96.7292	-109.836	-85.502	-67.8853	-65.8227	-124.106	-89.5978	-103.343	-138.472	-83.4013	-88.5618	-76.3305	-45.1374	-102.386	-138.908	-162.554	-126.675	-121.235
-121.112	-107.616	-96.5416	-112.025	-85.4394	-70.7625	-65.3223	-128.421	-85.0944	-103.781	-138.973	-81.775	-92.5024	-73.766	-53.9567	-99.3837	-139.846	-159.177	-129.115	-120.547
-124.677	-106.865	-96.7292	-115.215	-87.3784	-71.3255	-64.6969	-135.427	-83.0928	-104.031	-137.91	-81.2121	-94.9418	-71.8895	-61.4	-92.9412	-140.472	-152.672	-132.555	-118.546
-125.49	-106.177	-97.73	-118.155	-88.3167	-68.0104	-65.0721	-141.619	-84.8442	-103.531	-134.97	-79.7735	-97.131	-71.2015	-61.4	-86.6238	-138.158	-148.481	-135.682	-116.231
-125.24	-104.738	-96.9169	-117.904	-87.3159	-63.8197	-67.8868	-141.682	-86.5955	-103.031	-133.344	-79.5858	-99.0074	-71.6393	-54.1444	-84.3096	-133.341	-149.607	-136.308	-116.419
-125.365	-105.614	-94.1647	-115.59	-86.1275	-61.1927	-72.3278	-138.992	-89.7855	-104.282	-133.093	-82.9009	-98.6321	-73.3907	-46.9513	-85.5605	-128.713	-151.483	-134.181	-117.733
-126.929	-106.239	-92.4134	-112.213	-83.6255	-60.5672	-75.0173	-134.989	-92.5376	-103.719	-133.406	-87.7171	-96.1302	-74.2038	-47.8895	-86.6864	-127.712	-152.234	-131.867	-118.921
-125.803	-105.489	-90.9748	-108.522	-81.9367	-64.8204	-72.8907	-132.55	-94.4766	-98.5896	-134.469	-92.3457	-93.5657	-72.515	-54.8324	-89.7513	-131.715	-152.109	-131.241	-117.67
-122.05	-103.362	-91.1624	-105.958	-85.3769	-70.8251	-67.2613	-133.425	-94.977	-91.8344	-136.596	-95.4731	-93.253	-70.1382	-59.1482	-95.3181	-136.344	-150.107	-130.616	-112.916
-119.173	-101.048	-91.9755	-104.769	-91.3815	-77.7679	-63.008	-135.614	-92.9129	-88.3943	-139.598	-95.5357	-96.0051	-68.8872	-58.0224	-98.4455	-137.157	-148.106	-125.549	-108.726
-120.048	-101.986	-91.8504	-104.394	-96.1352	-80.9579	-60.5687	-136.615	-87.3461	-88.3317	-142.288	-95.5357	-98.3194	-67.6988	-53.5814	-98.5706	-135.093	-149.169	-121.734	-108.663
-120.674	-102.549	-91.8504	-106.083	-96.1352	-76.7672	-60.5061	-135.552	-84.2187	-88.7695	-142.663	-94.7225	-94.6916	-67.7613	-50.2038	-96.3188	-132.028	-153.735	-123.047	-110.79
-118.484	-102.799	-91.0373	-109.398	-91.7568	-70.012	-63.3208	-134.739	-86.533	-87.1433	-142.601	-93.4716	-86.7479	-70.0756	-50.0787	-96.1312	-132.216	-159.302	-127.301	-113.917
-115.295	-103.362	-88.4728	-112.963	-87.441	-67.7602	-67.3864	-134.551	-90.0357	-85.1417	-142.913	-89.6561	-81.1811	-73.078	-50.5791	-98.508	-135.531	-159.49	-130.741	-114.668
-113.293	-103.049	-88.4103	-113.338	-84.1885	-63.4444	-70.6389	-133.675	-92.9129	-86.9556	-142.35	-84.4646	-81.9943	-77.081	-52.393	-95.5683	-138.721	-153.61	-133.43	-115.543
-114.044	-103.049	-90.2867	-110.899	-85.2518	-58.2529	-72.7656	-132.55	-93.6009	-91.7093	-140.537	-79.6484	-89.0622	-81.8347	-55.3328	-87.7497	-140.597	-149.982	-134.494	-116.294
-115.107	-103.112	-90.4118	-108.21	-89.38	-58.2529	-73.7038	-130.861	-92.7878	-95.2746	-139.035	-76.7712	-97.5688	-82.898	-58.7104	-81.1196	-143.349	-151.171	-132.68	-114.418
-115.67	-104.613	-89.2234	-105.582	-92.8201	-64.5077	-70.9517	-129.797	-89.16	-95.1495	-137.472	-77.3341	-102.448	-80.3961	-58.4602	-82.8084	-144.475	-154.048	-128.176	-112.291
-115.857	-105.864	-88.0975	-101.267	-94.4464	-68.8861	-66.5108	-130.923	-86.0951	-93.7734	-136.096	-79.5233	-99.6954	-79.7081	-53.3938	-90.9397	-144.1	-155.236	-123.11	-111.04
-115.482	-104.676	-89.0358	-99.2026	-91.2564	-69.3865	-63.2582	-131.549	-85.1569	-92.6475	-135.658	-80.7117	-92.5649	-80.959	-47.139	-97.5073	-143.537	-156.863	-118.544	-113.855
-115.044	-102.612	-92.2883	-100.016	-87.1282	-68.761	-62.8204	-130.36	-86.9708	-94.524	-136.471	-82.5256	-88.1865	-80.4586	-45.888	-99.1961	-143.474	-161.303	-117.856	-116.544
-117.108	-98.6711	-96.0412	-102.205	-85.9398	-68.6984	-63.7586	-130.673	-89.7229	-100.028	-137.222	-85.2777	-87.3109	-76.5806	-51.8926	-99.8215	-140.534	-163.055	-118.919	-116.544
-121.424	-95.2309	-97.2922	-105.082	-84.7514	-68.1981	-64.8845	-131.736	-89.3476	-107.159	-136.408	-86.9665	-87.3109	-72.7652	-59.1482	-99.071	-135.781	-159.802	-122.61	-114.793
-124.614	-96.6696	-95.7284	-108.272	-82.6248	-66.5718	-64.4467	-133.613	-85.9075	-112.35	-135.032	-87.4044	-89.4375	-72.4525	-61.5251	-98.0076	-134.28	-153.86	-126.613	-111.853
-126.303	-99.1089	-95.9786	-110.211	-83.3754	-65.8838	-64.5718	-134.926	-83.6558	-111.224	-134.157	-89.2808	-93.253	-72.2648	-56.8965	-95.881	-134.53	-151.796	-127.676	-108.788
-128.305	-100.548	-97.5423	-111.212	-84.7514	-66.8845	-65.9478	-133.425	-84.4063	-104.657	-134.407	-91.3449	-94.629	-72.0772	-50.5791	-91.8154	-136.031	-155.549	-126.675	-108.913
-129.368	-100.735	-97.3547	-111.337	-83.6881	-67.5726	-67.9494	-131.549	-87.0959	-97.2761	-136.596	-90.2191	-91.7518	-73.3907	-48.0146	-87.8123	-137.094	-160.24	-124.361	-111.728
-129.806	-101.173	-95.2281	-112.588	-82.6248	-67.8853	-71.7648	-132.925	-91.4117	-94.2112	-140.411	-90.3441	-88.2491	-77.1436	-47.7644	-89.6262	-137.47	-162.68	-122.109	-113.604
-127.929	-100.86	-96.479	-114.464	-84.3761	-67.1347	-74.2042	-136.428	-93.3507	-94.5865	-139.411	-91.2824	-85.0591	-80.1459	-47.5143	-93.7543	-137.282	-161.303	-122.985	-114.855
-124.614	-96.2943	-99.4813	-116.904	-88.0039	-66.0089	-71.1393	-139.492	-90.1608	-97.2761	-135.032	-90.2191	-82.4947	-80.6463	-49.7034	-92.5034	-134.717	-158.551	-125.612	-116.982
-123.488	-90.7275	-99.669	-116.841	-91.2564	-63.3193	-65.3223	-140.618	-86.9708	-98.9649	-132.03	-87.0916	-83.8082	-80.3335	-52.7058	-88.813	-129.401	-158.551	-127.676	-119.234
-123.238	-91.6031	-97.1045	-111.399	-93.7584	-60.3795	-60.8814	-140.18	-83.5932	-98.9024	-133.844	-84.277	-87.9989	-79.3953	-52.6432	-89.376	-126.649	-161.366	-128.927	-119.734
-123.864	-98.9838	-95.4157	-104.769	-92.9452	-58.5656	-59.8181	-139.993	-80.0905	-98.1518	-139.661	-83.026	-92.3773	-76.2679	-50.8293	-93.6293	-127.024	-163.743	-129.74	-117.482
-129.681	-106.677	-93.1014	-103.018	-90.4433	-58.9409	-61.632	-138.116	-77.7137	-99.6529	-145.29	-83.026	-94.3163	-72.7652	-50.8293	-93.6918	-128.275	-165.557	-130.366	-113.167
-134.622	-110.055	-89.286	-105.02	-87.1908	-60.0042	-65.1347	-134.801	-80.3407	-99.8406	-149.481	-85.1526	-94.3788	-73.6409	-50.3289	-91.6903	-127.024	-163.43	-129.803	-110.102
-132.37	-108.116	-87.7223	-106.396	-84.5638	-60.8174	-69.2003	-130.798	-86.4079	-97.0259	-150.607	-90.0314	-93.253	-77.2687	-51.8926	-91.315	-125.46	-159.49	-126.3	-110.977
-128.617	-103.3	-90.662	-105.833	-85.0641	-61.3803	-71.0768	-126.608	-91.9747	-93.8985	-146.291	-94.4723	-92.6275	-79.1451	-55.9583	-96.1312	-125.71	-157.3	-122.109	-116.106
-128.617	-99.6719	-93.5393	-105.02	-86.878	-64.5077	-68.5123	-126.107	-94.5392	-93.7734	-139.723	-93.7218	-92.3773	-76.4556	-56.0208	-102.574	-126.461	-157.676	-121.546	-120.547
-128.742	-98.7962	-97.9802	-106.396	-85.5645	-68.2606	-66.3857	-128.672	-93.8511	-94.8367	-135.845	-87.9673	-92.1271	-71.5142	-52.8309	-105.576	-127.149	-159.552	-125.549	-122.737
-125.24	-99.7344	-101.108	-107.334	-81.8116	-70.8251	-64.822	-133.863	-92.1623	-94.524	-136.033	-81.3997	-90.8761	-68.4494	-50.7668	-102.949	-131.653	-160.303	-128.427	-123.174
-121.8	-100.798	-101.733	-106.583	-82.2495	-72.9517	-65.4474	-139.055	-90.6612	-92.585	-139.786	-79.2106	-86.6854	-69.888	-50.1413	-97.1945	-136.969	-160.866	-127.426	-121.423
-119.986	-101.11	-100.732	-106.208	-87.1908	-71.3255	-65.8227	-140.806	-88.4094	-94.0862	-144.289	-80.7117	-81.4313	-76.1428	-51.1421	-91.6277	-138.158	-161.053	-126.8	-118.921
-120.674	-102.487	-97.4173	-106.333	-89.1923	-67.1973	-67.6992	-139.305	-85.6573	-98.7773	-146.541	-82.4631	-76.3024	-81.0216	-53.8316	-87.1868	-133.654	-162.367	-129.615	-115.543
-125.302	-104.926	-94.7902	-105.958	-89.38	-65.9463	-69.0127	-136.74	-83.8434	-102.78	-146.979	-82.7758	-73.9881	-82.5853	-57.5845	-86.874	-128.775	-164.869	-133.118	-113.855
-129.681	-105.614	-94.1022	-107.271	-91.2564	-68.3857	-70.3887	-133.675	-82.5299	-102.843	-145.415	-82.7758	-75.4267	-79.6455	-60.837	-90.3142	-126.086	-163.618	-133.243	-115.543
-130.681	-104.175	-93.2265	-109.273	-92.695	-71.4506	-71.1393	-130.485	-80.9662	-99.0275	-142.038	-84.277	-79.2421	-76.5806	-61.1498	-94.8802	-126.961	-159.302	-131.554	-116.294
-130.681	-101.298	-92.7887	-112.088	-92.2572	-72.3262	-71.6397	-129.297	-80.2781	-94.7742	-137.972	-85.3403	-82.6198	-77.8316	-59.0857	-99.2586	-130.965	-158.051	-131.304	-115.293
-128.68	-99.9221	-93.7895	-111.462	-89.8178	-72.5764	-73.7038	-130.673	-84.2812	-91.2715	-136.408	-87.1542	-87.0607	-79.9583	-54.895	-102.136	-134.655	-158.364	-129.865	-114.793
-127.867	-100.985	-96.3539	-108.898	-87.1282	-73.327	-75.893	-134.739	-88.3469	-88.3317	-137.847	-90.9071	-93.1904	-76.9559	-52.0177	-103.199	-133.842	-154.798	-127.363	-116.544
-129.305	-103.8	-98.1053	-106.396	-87.6286	-73.2645	-73.8289	-139.305	-90.4735	-87.0807	-137.534	-93.2839	-97.0684	-71.2015	-53.2687	-101.635	-130.527	-148.481	-126.3	-118.358
-130.681	-104.3	-97.3547	-105.27	-89.9429	-71.7633	-68.1996	-139.492	-94.6642	-86.3927	-134.657	-91.9704	-95.5047	-68.3868	-56.3961	-97.6323	-127.399	-145.666	-127.113	-117.42
-131.62	-104.863	-94.4149	-106.083	-88.8796	-70.3872	-63.571	-136.991	-97.2913	-86.3302	-133.218	-87.6546	-89.2499	-68.8872	-57.0216	-94.63	-125.836	-147.605	-125.424	-116.294
-130.744	-105.677	-91.6628	-110.774	-87.3784	-69.7618	-61.3192	-134.989	-94.2264	-89.4576	-135.783	-85.4028	-82.7448	-69.0749	-55.1451	-93.1289	-127.149	-150.232	-121.108	-116.357
-128.617	-105.301	-92.6636	-116.341	-90.1306	-69.1363	-61.3192	-135.552	-91.3492	-96.7132	-139.723	-85.9658	-79.9927	-69.6378	-53.9567	-90.9397	-128.713	-150.545	-118.794	-115.606
-124.677	-104.863	-96.1037	-119.781	-92.3823	-69.7618	-61.632	-134.989	-91.9121	-103.343	-141.975	-85.4654	-81.0561	-72.6401	-55.1451	-88.8756	-131.09	-150.92	-119.294	-115.481
-122.112	-105.364	-99.2937	-119.531	-90.5058	-71.5131	-61.9447	-132.8	-94.3515	-105.97	-142.1	-83.0885	-83.1827	-76.1428	-56.0834	-88.3752	-134.592	-152.422	-119.983	-116.482
-123.301	-107.178	-99.4813	-117.529	-88.0665	-71.7008	-61.8822	-130.673	-97.2287	-107.096	-144.852	-81.3372	-84.3711	-77.644	-56.5838	-91.9405	-135.531	-156.049	-119.42	-115.543
-127.054	-109.68	-98.6057	-115.653	-87.5661	-69.5116	-63.8837	-130.173	-97.7917	-106.783	-150.544	-83.4013	-83.0576	-78.5822	-56.0834	-99.3837	-133.091	-160.991	-121.609	-114.293
-128.617	-113.12	-97.9802	-115.778	-86.6279	-64.883	-66.6984	-131.236	-95.1646	-103.218	-152.984	-87.3418	-82.6198	-79.3328	-55.1451	-105.013	-130.589	-164.118	-125.487	-113.354
-126.929	-116.935	-98.2929	-117.029	-86.2526	-61.2552	-69.8258	-133.363	-90.9114	-100.216	-149.606	-87.7797	-83.6831	-79.8957	-54.7073	-105.513	-131.84	-163.993	-128.176	-111.04
-125.99	-118.186	-99.3563	-117.779	-89.0047	-61.693	-71.0142	-136.615	-88.4094	-97.0885	-142.851	-85.0276	-84.4337	-78.7073	-53.3312	-103.262	-135.218	-161.178	-127.989	-108.038
-126.24	-112.244	-100.67	-118.593	-91.319	-63.4444	-70.9517	-138.429	-87.6588	-90.8336	-138.41	-82.7758	-85.6221	-75.9552	-48.515	-98.1953	-140.597	-158.426	-125.925	-105.911
-124.239	-103.112	-100.357	-117.216	-90.8186	-64.4452	-69.4505	-137.366	-85.97	-85.7672	-137.096	-84.0268	-88.3117	-72.3899	-43.0108	-92.4408	-146.226	-159.302	-123.986	-106.537
-120.924	-95.9815	-99.7941	-114.402	-89.1923	-67.0722	-69.4505	-134.363	-83.8434	-84.5788	-136.533	-86.0909	-93.6908	-70.7637	-40.5088	-92.5659	-152.419	-163.555	-124.549	-110.79
-120.048	-93.9174	-100.357	-112.025	-86.753	-70.5123	-70.2011	-132.299	-82.9677	-87.8313	-135.533	-88.4677	-98.2568	-72.0772	-43.0108	-94.9428	-156.109	-166.995	-126.988	-113.104
-121.8	-97.0448	-99.9817	-109.21	-83.3754	-72.0135	-70.9517	-132.299	-83.5932	-91.1464	-135.157	-87.9673	-98.9449	-75.142	-50.5166	-93.6918	-155.734	-166.057	-127.613	-111.853
-126.428	-103.049	-98.6057	-106.208	-79.1846	-70.012	-70.4513	-130.673	-82.2171	-95.0244	-134.532	-85.7156	-97.131	-77.5189	-57.7096	-90.8146	-149.354	-163.242	-127.488	-112.166
-130.244	-110.243	-95.2906	-105.395	-79.3097	-66.0089	-68.3247	-127.984	-79.2774	-97.6514	-133.844	-83.3387	-93.6282	-76.6432	-61.6502	-91.6277	-138.846	-159.677	-127.613	-113.792
-133.183	-114.121	-92.2257	-107.334	-82.4371	-62.1934	-67.0111	-126.983	-76.6503	-97.839	-133.218	-84.3395	-91.2514	-76.2054	-63.2139	-93.8169	-129.401	-155.924	-130.24	-114.918
-134.997	-112.744	-90.2242	-109.523	-84.9391	-62.0683	-68.3247	-126.295	-77.7762	-93.5232	-133.469	-86.3411	-90.6885	-77.8942	-59.0231	-95.5683	-125.836	-152.859	-133.868	-114.605
[truncated: 1,749 more rows]

## Sheet: Fig 6 B, C
												Tau (s)
[truncated: 107 more rows]

[truncated: 18 more sheets: Fig 6 D, E, F, Fig 6 J, K, L, Fig7A_WT, Fig7A_KO, Fig7 B-I, Fig8, SI A-C, SI 1 D-I, SI 1 S-T, SI 2 A-F, M-R, SI 2 G-L, SI 3 A-C, SI 3 D-F, SI 3 G-I, SI 4 A, SI 4 B, SI 4 C, Stria vascularis]
